# Supplementary material for: Mito-nuclear discordance within Anthozoa, with notes on unique properties of their mitochondrial genomes
Source: Sci Rep. 2023 May 8;13:7443. doi: 10.1038/s41598-023-34059-1 (PMC10167242; doi:10.1038/s41598-023-34059-1)
Supplement: Supplementary file 3 — Supplementary Table 1. [file 41598_2023_34059_MOESM3_ESM.xlsx]

## Sheet: mt
Suppl. Table 1. List of species included in analyses with the number of mt and nuclear loci recovered. Genbank numbers are included.
ID	Museum Acc#	Sub-Class	Order	Species	Genbank # (genome)	atp6	atp8	cox1	cox2	cox3	cob	nad1	nad2	nad3	nad4	nad4L	nad5	nad6	mutS	# UCE Loci	# Exon Loci	# Total Nuclear Loci
ANT002	AMNH	Hexacorallia	Actiniaria	Actinostella sp. nov	NA	OQ697272	OQ696881	OQ625358	OQ697345	OQ697440	OQ696974	OQ697041	OQ697062	OQ697160	OQ697486	OQ697558	OQ697688	OQ697248	NA	426	598	1024
ANT009	AMNH	Hexacorallia	Actiniaria	Lebrunia neglecta	NA	NA	NA	OQ625340	OQ697347	OQ697416	OQ696963	OQ696991	OQ697064	OQ697148	OQ697488	NA	OQ697701	NA	NA	443	551	994
ANT119	AMNH	Hexacorallia	Actiniaria	Edwardsia timida	NA	OQ697279	OQ696864	OQ625363	OQ697353	OQ697446	OQ696959	OQ697050	OQ697070	OQ697150	OQ697494	OQ697565	OQ697698	OQ697261	NA	313	380	693
ANT121	AMNH	Hexacorallia	Actiniaria	Phymanthus crucifer	NA	OQ697281	OQ696880	OQ625359	OQ697355	OQ697438	OQ696975	OQ697038	OQ697072	OQ697159	OQ697496	OQ697567	OQ697686	OQ697247	NA	434	610	1044
ANT124	AMNH	Hexacorallia	Actiniaria	Actinostola sp.	NA	OQ697282	OQ696874	OQ625361	OQ697356	OQ697444	OQ696961	OQ697034	OQ697073	OQ697152	OQ697497	OQ697568	OQ697680	OQ697242	NA	370	432	802
ANT129	AMNH	Hexacorallia	Actiniaria	Halcampella fasciata	NA	OQ697283	OQ696863	OQ625364	OQ697357	OQ697447	OQ696958	OQ697051	OQ697074	OQ697149	OQ697498	OQ697569	OQ697699	OQ697260	NA	266	322	588
ANT130	AMNH	Hexacorallia	Actiniaria	Actinostella flosculifera	NA	OQ697284	OQ696876	OQ625355	OQ697358	OQ697436	OQ696978	OQ697036	OQ697075	OQ697157	OQ697499	OQ697570	OQ697685	OQ697249	NA	428	575	1003
ANT131	AMNH	Hexacorallia	Actiniaria	Anthopleura sp.	NA	OQ697285	OQ696879	OQ625356	OQ697359	OQ697435	OQ696979	OQ697037	OQ697076	OQ697156	OQ697500	OQ697571	OQ697684	OQ697250	NA	428	617	1045
ANT158	AMNH_IZC 00375504	Hexacorallia	Actiniaria	Bunodactis octoradiata	NA	OQ697295	OQ696878	OQ625354	OQ697370	OQ697441	OQ696973	OQ697031	OQ697086	OQ697154	OQ697511	OQ697582	OQ697682	OQ697251	NA	329	326	655
ANT159	AMNH	Hexacorallia	Actiniaria	Stomphia didemon	NA	OQ697296	OQ696873	OQ625360	OQ697371	OQ697443	OQ696960	OQ697033	OQ697087	OQ697151	OQ697512	OQ697583	OQ697679	OQ697241	NA	441	607	1048
ANT160	AMNH	Hexacorallia	Actiniaria	Metridium senile	NA	OQ697297	OQ696871	OQ625352	OQ697372	OQ697429	OQ696969	OQ697048	OQ697088	OQ697168	OQ697513	OQ697584	OQ697695	OQ697257	NA	398	388	786
ANT203	AMNH	Hexacorallia	Actiniaria	Actinia equina	NA	OQ697318	OQ696882	OQ625357	OQ697393	OQ697439	OQ696977	OQ697039	OQ697109	OQ697158	OQ697534	OQ697605	OQ697687	OQ697246	NA	349	395	744
ANT204	AMNH	Hexacorallia	Actiniaria	Actinostola georgiana	NA	OQ697319	OQ696875	OQ625362	OQ697394	OQ697445	OQ696962	OQ697035	OQ697110	OQ697153	OQ697535	OQ697606	OQ697681	OQ697243	NA	293	359	652
ANT205	AMNH	Hexacorallia	Actiniaria	Alicia sansibarensis	KR051001	KR051001	KR051001	KR051001	KR051001	KR051001	KR051001	KR051001	KR051001	KR051001	KR051001	NA	KR051001	KR051001	NA	441	625	1066
ANT206	AMNH_IZC 00375503	Hexacorallia	Actiniaria	Antholoba achates	KR051002	KR051002	KR051002	KR051002	KR051002	KR051002	KR051002	KR051002	KR051002	KR051002	KR051002	KR051002	KR051002	KR051002	NA	425	606	1031
ANT207	AMNH	Hexacorallia	Actiniaria	Anthostella stephensoni	NA	OQ697320	OQ696883	OQ731667	OQ697395	OQ697437	OQ696976	OQ697040	OQ697111	OQ697161	OQ697536	OQ697607	OQ697689	OQ697245	NA	376	467	843
ANT208	AMNH_Cat.Cnidaria 5000	Hexacorallia	Actiniaria	Sagartiogeton awii	NA	OQ697321	OQ696872	OQ625353	OQ697396	OQ697430	OQ696970	OQ697049	OQ697112	OQ697169	OQ697537	OQ697608	OQ697696	OQ697258	NA	357	322	679
ANT213	AMNH	Hexacorallia	Actiniaria	Galatheanthemum cf. profundale	NA	OQ697322	OQ696866	OQ625350	OQ697397	OQ697433	OQ696965	OQ697043	OQ697113	OQ697165	OQ697538	OQ697609	OQ697691	OQ697254	NA	315	295	610
ANT215	AMNH	Hexacorallia	Actiniaria	Laviactis lucida	NA	OQ697323	OQ696865	OQ625349	OQ697398	OQ697427	OQ696971	OQ697046	OQ697114	OQ697162	OQ697539	OQ697610	OQ697690	OQ697244	NA	435	581	1016
ANT219	AMNH	Hexacorallia	Actiniaria	Cylista troglodytes	NA	OQ697324	OQ696870	OQ731669	OQ697399	OQ697431	OQ696968	OQ697047	OQ697115	OQ697167	OQ697540	OQ697611	OQ697697	OQ697259	NA	391	384	775
ANT220	AMNH_Cat.Cnidaria 5015	Hexacorallia	Actiniaria	Stephanthus antarcticus	NA	OQ697325	OQ696877	OQ731666	OQ697400	OQ697442	OQ696972	OQ697032	OQ697116	OQ697155	OQ697541	OQ697612	OQ697683	OQ697252	NA	308	305	613
ANT247	AMNH_IZC 00377158	Hexacorallia	Actiniaria	Phelliactis sp.	NA	OQ697330	OQ696867	OQ625351	OQ697405	OQ697434	OQ696966	OQ697044	OQ697121	OQ697166	OQ697546	OQ697617	OQ697692	OQ697255	NA	317	276	593
ANT248	AMNH_IZC 00377159	Hexacorallia	Actiniaria	Actinauge richardi	NA	OQ697331	OQ696868	OQ731668	OQ697406	OQ697432	OQ696967	OQ697045	OQ697122	OQ697164	OQ697547	OQ697618	OQ697693	OQ697253	NA	354	403	757
ANT249	MZUSP2473	Hexacorallia	Actiniaria	Diadumene leucolena	NA	OQ697332	OQ696869	OQ731670	OQ697407	OQ697428	OQ696964	OQ697042	OQ697123	OQ697163	OQ697548	OQ697619	OQ697694	OQ697256	NA	409	460	869
ANT4/7	AMNH_IZC 00375502	Hexacorallia	Actiniaria	Halcurias pilatus	KR051004	KR051004	KR051004	KR051004	KR051004	KR051004	KR051004	KR051004	KR051004	KR051004	KR051004	KR051004	KR051004	KR051004	NA	234	240	474
ANT015	N/A	Hexacorallia	Antipatharia	Myriopathes ulex	NA	OQ697275	OQ696907	OQ731683	OQ697349	OQ697419	OQ696982	OQ697053	OQ697066	OQ697201	OQ697490	OQ697561	OQ697669	OQ697263	NA	396	453	849
ANT135	USNM 1288453	Hexacorallia	Antipatharia	Acanthopathes thyoides	NA	OQ697286	OQ696910	OQ625342	OQ697360	OQ697417	OQ696983	OQ697055	OQ697077	OQ697194	OQ697501	OQ697572	OQ697672	OQ697265	NA	273	309	582
ANT137	USNM 1288458	Hexacorallia	Antipatharia	Aphanipathes pedata	NA	OQ697287	OQ696909	OQ625341	OQ697361	OQ697418	OQ696981	OQ697052	OQ697078	OQ697202	OQ697502	OQ697573	OQ697671	OQ697262	NA	383	464	847
ANT143	USNM 1288462	Hexacorallia	Antipatharia	Bathypathes alaskensis	NA	OQ697288	OQ696913	OQ625346	OQ697362	OQ697424	OQ696989	OQ697058	OQ697079	OQ697197	OQ697503	OQ697574	OQ697676	OQ697271	NA	348	378	726
ANT144	USNM 1404493	Hexacorallia	Antipatharia	Stauropathes sp.	NA	OQ697289	OQ696914	OQ625344	OQ697363	OQ697426	OQ696987	OQ697059	OQ697080	OQ697199	OQ697504	OQ697575	OQ697674	OQ697269	NA	265	255	520
ANT146	Marine Scotland Science, Marine Laboratory	Hexacorallia	Antipatharia	Parantipathes sp.	NA	OQ697290	OQ696911	OQ625347	OQ697364	OQ697421	OQ696984	OQ697056	OQ697081	OQ697195	OQ697505	OQ697576	OQ697677	OQ697266	NA	374	420	794
ANT147	N/A	Hexacorallia	Antipatharia	Stauropathes arctica	NA	OQ697291	OQ696915	OQ625345	OQ697365	OQ697425	OQ696988	OQ697060	OQ697082	OQ697200	OQ697506	OQ697577	OQ697675	OQ697270	NA	201	243	444
ANT150	USNM 1404092	Hexacorallia	Antipatharia	Umbellapathes litocrada	NA	OQ697292	OQ696912	OQ625348	OQ697366	OQ697422	OQ696985	OQ697057	OQ697083	OQ697196	OQ697507	OQ697578	OQ697678	OQ697267	NA	285	357	642
ANT226	USNM 1204049	Hexacorallia	Antipatharia	Telopathes magna	NA	OQ697326	OQ696916	OQ625343	OQ697401	OQ697423	OQ696986	OQ697061	OQ697117	OQ697198	OQ697542	OQ697613	OQ697673	OQ697268	NA	294	303	597
ANT229	USNM 1288451	Hexacorallia	Antipatharia	Elatopathes abietina	NA	OQ697327	OQ696908	OQ731687	OQ697402	OQ697420	OQ696980	OQ697054	OQ697118	OQ697193	OQ697543	OQ697614	OQ697670	OQ697264	NA	446	580	1026
ANT250*	AMNH	Hexacorallia	Ceriantharia	Pachycerianthus sp. 3	Stampar et al. 2019 (Pachy)	X	NA	NA	NA	NA	X	X	X	X	X	NA	X	NA	NA	273	316	589
ANT251	AMNH	Hexacorallia	Ceriantharia	Cerianthus vogti	NA	OQ697344	NA	NA	NA	OQ697415	OQ696917	NA	NA	OQ697133	NA	OQ697620	OQ697630	NA	NA	149	193	342
ANT252	AMNH	Hexacorallia	Ceriantharia	Botruanthus mexicanus	NA	OQ697333	NA	OQ625339	NA	NA	OQ696918	NA	NA	OQ697132	OQ697549	OQ697621	OQ697629	NA	NA	274	302	576
ANT253*	N/A	Hexacorallia	Ceriantharia	Isarachnanthus sp.	Stampar et al. 2019 (Isara)	X	NA	X	X	X	NA	NA	X	NA	NA	NA	NA	NA	NA	186	249	435
ANT278	N/A	Hexacorallia	Ceriantharia	Ceriantheomorphe brasiliensis	NA	OQ697338	NA	NA	NA	NA	NA	OQ696990	NA	NA	NA	NA	NA	NA	NA	224	243	467
afmask	N/A	Hexacorallia	Corallimorpharia	Amplexidiscus fenestrafer	NC027101	NC027101	NC027101	NC027101	NC027101	NC027101	NC027101	NC027101	NC027101	NC027101	NC027101	NC027101	NC027101	NC027101	NA	353	310	663
ANT003	AMNH	Hexacorallia	Corallimorpharia	Discosoma carlgreni	NA	OQ697273	OQ696905	OQ731688	OQ697346	OQ697469	OQ696936	OQ697029	OQ697063	OQ697191	OQ697487	OQ697559	OQ697668	OQ697219	NA	300	346	646
ANT153	AMNH	Hexacorallia	Corallimorpharia	Rhodactis osculifera	NA	OQ697293	OQ696906	OQ731686	OQ697368	OQ697470	OQ696937	OQ697030	OQ697084	OQ697192	OQ697509	OQ697580	OQ697666	OQ697220	NA	341	377	718
ANT154	AMNH	Hexacorallia	Corallimorpharia	Ricordea florida	NA	OQ697294	OQ696904	OQ731685	OQ697369	OQ697468	OQ696935	OQ697028	OQ697085	OQ697190	OQ697510	OQ697581	OQ697665	OQ697218	NA	330	346	676
ANT274	AMNH	Hexacorallia	Corallimorpharia	Corallimorphus profundus	NA	OQ697337	OQ696862	OQ731684	OQ697411	OQ697467	OQ696934	OQ697027	OQ697127	OQ697189	OQ697553	OQ697625	OQ697667	OQ697217	NA	219	231	450
dimask*	N/A	Hexacorallia	Corallimorpharia	Discosoma sp.	MH308003	MH308003	MH308003	MH308003	MH308003	MH308003	MH308003	MH308003	MH308003	MH308003	MH308003	MH308003	MH308003	MH308003	NA	324	285	609
ANT289B	AMNH	Hexacorallia	incerti ordinis	Relicanthus daphneae	MK947129	MK947129	MK947129	MK947129	MK947129	MK947129	MK947129	MK947129	NA	MK947129	MK947129	MK947129	MK947129	MK947129	NA	228	248	476
admask*	N/A	Hexacorallia	Scleractinia	Acropora digitifera	NC022830	NC022830	NC022830	NC022830	NC022830	NC022830	NC022830	NC022830	NC022830	NC022830	NC022830	NC022830	NC022830	NC022830	NA	433	328	761
ANT013	N/A	Hexacorallia	Scleractinia	Acropora muricata	NA	OQ697274	OQ696901	OQ625371	OQ697348	OQ697450	OQ696956	OQ697025	OQ697065	OQ697185	OQ697489	OQ697560	OQ697648	OQ697223	NA	408	592	1000
ANT016*	N/A	Hexacorallia	Scleractinia	Pocillopora damicornis	NC009797	NC009797	NC009797	NC009797	NC009797	NC009797	NC009797	NC009797	NC009797	NC009797	NC009797	NC009797	NC009797	NC009797	NA	181	162	343
ANT017*	N/A	Hexacorallia	Scleractinia	Stylophora pistillata	NC011162	NC011162	NC011162	NC011162	NC011162	NC011162	NC011162	NC011162	NC011162	NC011162	NC011162	NC011162	NC011162	NC011162	NA	406	465	871
ANT018	N/A	Hexacorallia	Scleractinia	Pavona decussata	NA	OQ697276	OQ696899	OQ625365	OQ697350	OQ697448	OQ696953	OQ697007	OQ697067	OQ697170	OQ697491	OQ697562	OQ697645	OQ697221	NA	389	463	852
ANT095*	USNM 1682715	Hexacorallia	Scleractinia	Desmophyllum dianthus	NC034275	NC034275	NC034275	NC034275	NC034275	NC034275	NC034275	NC034275	NC034275	NC034275	NC034275	NC034275	NC034275	NC034275	NA	352	395	747
ANT096	USNM 1682716	Hexacorallia	Scleractinia	Flabellum alabastrum	NA	OQ697277	OQ696885	OQ731672	OQ697351	OQ697462	OQ696938	OQ697009	OQ697068	OQ697187	OQ697492	OQ697563	OQ697660	OQ697235	NA	400	479	879
ANT118	N/A	Hexacorallia	Scleractinia	Tubastraea coccinea	NA	OQ697278	OQ696896	OQ731681	OQ697352	OQ697464	OQ696950	OQ697021	OQ697069	OQ697183	OQ697493	OQ697564	OQ697663	OQ697239	NA	388	475	863
ANT120	N/A	Hexacorallia	Scleractinia	Mussismilia hispida	NA	OQ697280	OQ696860	OQ625385	OQ697354	OQ697475	OQ696923	OQ696994	OQ697071	OQ697146	OQ697495	OQ697566	OQ697635	OQ697207	NA	416	503	919
ANT151	N/A	Hexacorallia	Scleractinia	Phyllangia americana	NA	NA	NA	NA	OQ697367	OQ697485	OQ696925	OQ697000	NA	NA	OQ697508	OQ697579	OQ697637	NA	NA	206	211	417
ANT161	N/A	Hexacorallia	Scleractinia	Favia fragum	NA	OQ697298	OQ696861	OQ731665	OQ697373	OQ697476	OQ696924	OQ696995	OQ697089	OQ697147	OQ697514	OQ697585	OQ697636	OQ697208	NA	408	512	920
ANT162	N/A	Hexacorallia	Scleractinia	Meandrina meandrites	NA	OQ697299	OQ696857	OQ625382	OQ697374	OQ697482	OQ696927	OQ696998	OQ697090	OQ697136	OQ697515	OQ697586	OQ697639	OQ697214	NA	374	474	848
ANT163	N/A	Hexacorallia	Scleractinia	Acropora palmata	NA	OQ697300	OQ696902	OQ625372	OQ697375	OQ697451	OQ696957	OQ697026	OQ697091	OQ697186	OQ697516	OQ697587	OQ697649	OQ697224	NA	460	696	1156
ANT164	N/A	Hexacorallia	Scleractinia	Agaricia lamarcki	NA	OQ697301	OQ696900	OQ625366	OQ697376	OQ697449	OQ696954	OQ697008	OQ697092	OQ697171	OQ697517	OQ697588	OQ697646	OQ697222	NA	376	474	850
ANT165	N/A	Hexacorallia	Scleractinia	Siderastrea siderea	NA	OQ697302	OQ696884	OQ731671	OQ697377	OQ697452	OQ696952	OQ697023	OQ697093	OQ697188	OQ697518	OQ697589	OQ697650	OQ697236	NA	363	452	815
ANT166	N/A	Hexacorallia	Scleractinia	Orbicella annularis	NA	OQ697303	OQ696850	OQ625375	OQ697378	OQ697473	OQ696921	OQ696996	OQ697094	OQ697144	OQ697519	OQ697590	OQ697633	OQ697205	NA	439	578	1017
ANT167	N/A	Hexacorallia	Scleractinia	Orbicella franksi	NA	OQ697304	OQ696851	OQ625376	OQ697379	OQ697474	OQ696922	OQ696997	OQ697095	OQ697145	OQ697520	OQ697591	OQ697634	OQ697206	NA	222	251	473
ANT168	N/A	Hexacorallia	Scleractinia	Dendrogyra cylindrus	NA	OQ697305	OQ696858	OQ625384	OQ697380	OQ697483	OQ696926	OQ697001	OQ697096	OQ697137	OQ697521	OQ697592	OQ697700	OQ697216	NA	386	441	827
ANT169	N/A	Hexacorallia	Scleractinia	Eusmilia fastigiata	NA	OQ697306	OQ696859	OQ625383	OQ697381	OQ697484	OQ696928	OQ696999	OQ697097	OQ697138	OQ697522	OQ697593	OQ697638	OQ697215	NA	369	442	811
ANT180	USNM 1407046	Hexacorallia	Scleractinia	Caryophyllia arnoldi	NA	OQ697307	OQ696848	OQ625373	OQ697382	OQ697471	OQ696919	OQ696992	OQ697098	OQ697134	OQ697523	OQ697594	OQ697631	OQ697203	NA	305	345	650
ANT181	N/A	Hexacorallia	Scleractinia	Cladocora sp.	NA	OQ697308	OQ696852	OQ625381	OQ697383	OQ697477	OQ696929	OQ697006	OQ697099	OQ697143	OQ697524	OQ697595	OQ697640	OQ697209	NA	291	368	659
ANT182	Hellberg lab, LSU	Hexacorallia	Scleractinia	Oculina varicosa	NA	OQ697309	OQ696853	OQ625377	OQ697384	OQ697478	OQ696930	OQ697002	OQ697100	OQ697139	OQ697525	OQ697596	OQ697641	OQ697210	NA	473	618	1091
ANT183	Hellberg lab, LSU	Hexacorallia	Scleractinia	Oculina cf. varicosa	NA	OQ697310	OQ696854	OQ625378	OQ697385	OQ697479	OQ696931	OQ697003	OQ697101	OQ697140	OQ697526	OQ697597	OQ697642	OQ697211	NA	353	407	760
ANT184	N/A	Hexacorallia	Scleractinia	Porites astreoides	NA	OQ697311	OQ696890	OQ731679	OQ697386	OQ697459	OQ696943	OQ697018	OQ697102	OQ697172	OQ697527	OQ697598	OQ697654	OQ697230	NA	390	453	843
ANT185	N/A	Hexacorallia	Scleractinia	Balanophyllia elegans	NA	OQ697312	OQ696897	OQ731682	OQ697387	OQ697465	OQ696951	OQ697022	OQ697103	OQ697184	OQ697528	OQ697599	OQ697664	OQ697238	NA	391	425	816
ANT186	Paz lab, CIBNOR	Hexacorallia	Scleractinia	Porites panamensis	NA	OQ697313	OQ696886	OQ731675	OQ697388	OQ697453	OQ696941	OQ697010	OQ697104	OQ697173	OQ697529	OQ697600	OQ697656	OQ697226	NA	402	422	824
ANT192	N/A	Hexacorallia	Scleractinia	Oculina patagonica	NA	OQ697314	OQ696855	OQ625379	OQ697389	OQ697480	OQ696932	OQ697004	OQ697105	OQ697141	OQ697530	OQ697601	OQ697643	OQ697212	NA	412	484	896
ANT196	N/A	Hexacorallia	Scleractinia	Porites divaricata	NA	OQ697315	OQ696894	OQ731673	OQ697390	OQ697454	OQ696939	OQ697012	OQ697106	OQ697175	OQ697531	OQ697602	OQ697657	OQ697227	NA	363	413	776
ANT197	Hellberg lab, LSU	Hexacorallia	Scleractinia	Oculina robusta	NA	OQ697316	OQ696856	OQ625380	OQ697391	OQ697481	OQ696933	OQ697005	OQ697107	OQ697142	OQ697532	OQ697603	OQ697644	OQ697213	NA	375	478	853
ANT198	Paz lab, CIBNOR	Hexacorallia	Scleractinia	Porites sverdrupi	NA	OQ697317	OQ696892	OQ625367	OQ697392	OQ697455	OQ696942	OQ697011	OQ697108	OQ697176	OQ697533	OQ697604	OQ697659	OQ697229	NA	471	575	1046
ANT234*	Hellberg lab, LSU	Hexacorallia	Scleractinia	Porites porites	DQ643837	DQ643837	DQ643837	DQ643837	DQ643837	DQ643837	DQ643837	DQ643837	DQ643837	DQ643837	DQ643837	DQ643837	DQ643837	DQ643837	NA	214	205	419
ANT235	Prada Lab, URI	Hexacorallia	Scleractinia	Porites cf. colonensis	NA	OQ697328	OQ696893	OQ731674	OQ697403	OQ697456	OQ696940	OQ697013	OQ697119	OQ697177	OQ697544	OQ697615	OQ697658	OQ697228	NA	424	500	924
ANT240	Hellberg lab, LSU	Hexacorallia	Scleractinia	Porites lobata	NA	OQ697329	OQ696891	OQ731677	OQ697404	OQ697457	OQ696944	OQ697016	OQ697120	OQ697174	OQ697545	OQ697616	OQ697653	OQ697231	NA	476	603	1079
ANT255*	USNM 1550993	Hexacorallia	Scleractinia	Desmophyllum pertusum	NC015143	NC015143	NC015143	NC015143	NC015143	NC015143	NC015143	NC015143	NC015143	NC015143	NC015143	NC015143	NC015143	NC015143	NA	318	353	671
ANT265	Paz lab, CIBNOR	Hexacorallia	Scleractinia	Porites evermanni	NA	OQ697334	OQ696888	OQ731678	OQ697408	OQ697460	OQ696945	OQ697014	OQ697124	OQ697178	OQ697550	OQ697622	OQ697651	OQ697232	NA	478	632	1110
ANT269	Albright lab, CAS	Hexacorallia	Scleractinia	Porites lutea	NA	OQ697335	OQ696889	OQ731680	OQ697409	OQ697461	OQ696947	OQ697017	OQ697125	OQ697179	OQ697551	OQ697623	OQ697655	OQ697233	NA	459	567	1026
ANT270	Albright lab, CAS	Hexacorallia	Scleractinia	Porites cf. australiensis	NA	OQ697336	OQ696887	OQ731676	OQ697410	OQ697458	OQ696946	OQ697015	OQ697126	OQ697180	OQ697552	OQ697624	OQ697652	OQ697234	NA	399	460	859
ANT281	USNM 1664476	Hexacorallia	Scleractinia	Madrepora oculata	NA	OQ697339	OQ696849	OQ625374	OQ697412	OQ697472	OQ696920	OQ696993	OQ697128	OQ697135	OQ697554	OQ697626	OQ697632	OQ697204	NA	332	425	757
ANT283	USNM 1664477	Hexacorallia	Scleractinia	Enallopsammia profunda	NA	OQ697340	OQ696895	OQ625368	OQ697413	OQ697463	OQ696948	OQ697019	OQ697129	OQ697181	OQ697555	OQ697627	OQ697661	OQ697240	NA	234	236	470
ANT284	USNM 1664475	Hexacorallia	Scleractinia	cf. Thecopsammia sp.	NA	OQ697341	OQ696898	OQ625369	OQ697414	OQ697466	OQ696949	OQ697020	OQ697130	OQ697182	OQ697556	OQ697628	OQ697662	OQ697237	NA	269	310	579
ANT286	BAS:JCR2832	Hexacorallia	Scleractinia	Paraconotrochus antarcticus	MT409109	MT409109	MT409109	MT409109	MT409109	MT409109	MT409109	MT409109	MT409109	MT409109	MT409109	MT409109	MT409109	MT409109	NA	431	535	966
atmask*	N/A	Hexacorallia	Scleractinia	Acropora tenuis	NC003522	NC003522	NC003522	NC003522	NC003522	NC003522	NC003522	NC003522	NC003522	NC003522	NC003522	NC003522	NC003522	NC003522	NA	450	453	903
Coral54	Sesoko Station, Okinawa Japan	Hexacorallia	Scleractinia	Astreopora cf. myriophthalma	NA	OQ697343	OQ696903	OQ625370	NA	NA	OQ696955	OQ697024	OQ697131	NA	OQ697557	NA	OQ697647	OQ697225	NA	194	380	574
DNA28	N/A	Hexacorallia	Scleractinia	Letepsammia superstes	MT706035	MT706035	MT706035	MT706035	MT706035	MT706035	MT706035	MT706035	MT706035	MT706035	MT706035	MT706035	MT706035	MT706035	NA	179	255	434
DNA41	N/A	Hexacorallia	Scleractinia	Rhombopsammia niphada	MT706034	MT706034	MT706034	MT706034	MT706034	MT706034	MT706034	MT706034	MT706034	MT706034	MT706034	MT706034	MT706034	MT706034	NA	188	276	464
IGS113B	N/A	Hexacorallia	Scleractinia	Letepsammia formosissima	MT705247	MT705247	MT705247	MT705247	MT705247	MT705247	MT705247	MT705247	MT705247	MT705247	MT705247	MT705247	MT705247	MT705247	NA	119	184	303
ANT006	AMNH	Hexacorallia	Zoantharia	Zoanthus cf. pulchellus	MN873599	MN873599	MN873599	MN873599	MN873599	MN873599	MN873599	MN873599	MN873599	MN873599	MN873599	MN873599	MN873599	MN873599	NA	326	343	669
ANT086	MISE jdr140519-1	Hexacorallia	Zoantharia	Epizoanthus illoricatus	MN873588	MN873588	MN873588	MN873588	MN873588	MN873588	MN873588	MN873588	MN873588	MN873588	MN873588	MN873588	MN873588	MN873588	NA	373	389	762
ANT087	S8	Hexacorallia	Zoantharia	Sphenopus marsupialis	MN873598	MN873598	MN873598	MN873598	MN873598	MN873598	MN873598	MN873598	MN873598	MN873598	MN873598	MN873598	MN873598	MN873598	NA	414	455	869
ANT088	MISE jdr150614-118	Hexacorallia	Zoantharia	Parazoanthus swiftii	MN873597	MN873597	MN873597	MN873597	MN873597	MN873597	MN873597	MN873597	MN873597	MN873597	MN873597	MN873597	MN873597	MN873597	NA	379	431	810
ANT089	N/A (single polyp)	Hexacorallia	Zoantharia	Hydrozoanthus gracilis	MN873589	MN873589	MN873589	MN873589	MN873589	MN873589	MN873589	MN873589	MN873589	MN873589	MN873589	MN873589	MN873589	MN873589	NA	344	354	698
ANT090	MISE jdr160525-4	Hexacorallia	Zoantharia	Zoanthus sansibaricus	NC035578	NC035578	NC035578	NC035578	NC035578	NC035578	NC035578	NC035578	NC035578	NC035578	NC035578	NC035578	NC035578	NC035578	NA	267	282	549
ANT091	MISE JDR150614-125	Hexacorallia	Zoantharia	Zoanthus sociatus	MN873601	MN873601	MN873601	MN873601	MN873601	MN873601	MN873601	MN873601	MN873601	MN873601	MN873601	MN873601	MN873601	MN873601	NA	407	446	853
ANT092	MISE JDR161218-1-1	Hexacorallia	Zoantharia	Neozoanthus aff. uchina	MN873592	MN873592	MN873592	MN873592	MN873592	MN873592	MN873592	MN873592	MN873592	MN873592	MN873592	MN873592	MN873592	MN873592	NA	301	316	617
ANT093	MISE ms160525-33	Hexacorallia	Zoantharia	Palythoa heliodiscus	MN873593	MN873593	MN873593	MN873593	MN873593	MN873593	MN873593	MN873593	MN873593	MN873593	MN873593	MN873593	MN873593	MN873593	NA	396	410	806
ANT094	MISE jdr160604-44	Hexacorallia	Zoantharia	Palythoa mutuki	MN873595	MN873595	MN873595	MN873595	MN873595	MN873595	MN873595	MN873595	MN873595	MN873595	MN873595	MN873595	MN873595	MN873595	NA	349	369	718
ANT132	AMNH	Hexacorallia	Zoantharia	Zoanthus sp.	MN873600	MN873600	MN873600	MN873600	MN873600	MN873600	MN873600	MN873600	MN873600	MN873600	MN873600	MN873600	MN873600	MN873600	NA	272	251	523
ANT156	AMNH	Hexacorallia	Zoantharia	Parazoanthus elongatus	MN873596	MN873596	MN873596	MN873596	MN873596	MN873596	MN873596	MN873596	MN873596	MN873596	MN873596	MN873596	MN873596	MN873596	NA	368	414	782
ANT230	MISE jdr1705nano-1	Hexacorallia	Zoantharia	Nanozoanthus harenaceus	MN873591	MN873591	MN873591	MN873591	MN873591	MN873591	MN873591	MN873591	MN873591	MN873591	MN873591	MN873591	MN873591	MN873591	NA	475	605	1080
ANT231	MISE jdr1705Pmizi-1	Hexacorallia	Zoantharia	Palythoa mizigama	MN873594	MN873594	MN873594	MN873594	MN873594	MN873594	MN873594	MN873594	MN873594	MN873594	MN873594	MN873594	MN873594	MN873594	NA	480	612	1092
ANT232	MISE jdr1705Moccult-1	Hexacorallia	Zoantharia	Microzoanthus occultus	MN873590	MN873590	MN873590	MN873590	MN873590	MN873590	MN873590	MN873590	MN873590	MN873590	MN873590	MN873590	MN873590	MN873590	NA	382	461	843
ANT019	RMNH Coel. 39681	Octocorallia	Malacalcyonacea	Alcyonium acaule	OL616202	OL616202	OL616202	OL616202	OL616202	OL616202	OL616202	OL616202	OL616202	OL616202	OL616202	OL616202	OL616202	OL616202	OL616202	447	706	1153
ANT020	RMNH Coel. 39671	Octocorallia	Malacalcyonacea	Alcyonium digitatum	OL616203	OL616203	OL616203	OL616203	OL616203	OL616203	OL616203	OL616203	OL616203	OL616203	OL616203	OL616203	OL616203	OL616203	OL616203	418	620	1038
ANT021	AMNH 6046	Octocorallia	Malacalcyonacea	Alcyonium haddoni	OL616204	OL616204	OL616204	OL616204	OL616204	OL616204	OL616204	OL616204	OL616204	OL616204	OL616204	OL616204	OL616204	OL616204	OL616204	429	645	1074
ANT024	RMNH Coel. 40903	Octocorallia	Malacalcyonacea	Clavularia inflata	OL616223	OL616223	OL616223	OL616223	OL616223	OL616223	OL616223	OL616223	OL616223	OL616223	OL616223	OL616223	OL616223	OL616223	OL616223	341	462	803
ANT025	NTM C014914	Octocorallia	Malacalcyonacea	Coelogorgia palmosa	OL616224	OL616224	OL616224	OL616224	OL616224	OL616224	OL616224	OL616224	OL616224	OL616224	OL616224	OL616224	OL616224	OL616224	OL616224	443	696	1139
ANT031	RMNH Coel. 40836	Octocorallia	Malacalcyonacea	Plexaura kuna	OL616260	OL616260	OL616260	OL616260	OL616260	OL616260	OL616260	OL616260	OL616260	OL616260	OL616260	OL616260	OL616260	OL616260	OL616260	482	747	1229
ANT033	SMNHTAU Co36307	Octocorallia	Malacalcyonacea	Sclerophytum slieringsi	OL616276	OL616276	OL616276	OL616276	OL616276	OL616276	OL616276	OL616276	OL616276	OL616276	OL616276	OL616276	OL616276	OL616276	NA	435	675	1110
ANT034	SMNHTAU Co36386	Octocorallia	Malacalcyonacea	Sclerophytum lochmodes	OL616273	OL616273	OL616273	OL616273	OL616273	OL616273	OL616273	OL616273	OL616273	OL616273	OL616273	OL616273	OL616273	OL616273	NA	413	668	1081
ANT035	SMNHTAU Co36283	Octocorallia	Malacalcyonacea	Sclerophytum maxima	OL616274	OL616274	OL616274	OL616274	OL616274	OL616274	OL616274	OL616274	NA	OL616274	OL616274	OL616274	OL616274	OL616274	NA	428	664	1092
ANT036	SMNHTAU Co34116	Octocorallia	Malacalcyonacea	Tubipora sp.	OL616283	NA	OL616283	OL616283	OL616283	NA	OL616283	OL616283	OL616283	OL616283	OL616283	OL616283	OL616283	OL616283	OL616283	347	587	934
ANT038	SMNHTAU Co38222	Octocorallia	Malacalcyonacea	Sarcophyton trocheliophorum	OL616269	OL616269	OL616269	OL616269	OL616269	OL616269	OL616269	OL616269	OL616269	OL616269	OL616269	OL616269	OL616269	OL616269	OL616269	439	711	1150
ANT039	lost in transit	Octocorallia	Malacalcyonacea	Leptophyton benayahui	OL616287	OL616287	OL616287	OL616287	OL616287	OL616287	OL616287	OL616287	OL616287	OL616287	OL616287	OL616287	OL616287	OL616287	OL616287	467	733	1200
ANT040	SMNHTAU Co37586	Octocorallia	Malacalcyonacea	Corymbophyton bruuni	NA	OQ473663	OQ473665	OQ504071	OQ473667	OQ473669	OQ473670	OQ473674	OQ473676	OQ473677	OQ473679	OQ473680	OQ473682	OQ473683	OQ473672	430	635	1065
ANT041	RMNH Coel. 40807	Octocorallia	Malacalcyonacea	Carijoa riisei	OL616218	OL616218	OL616218	OL616218	OL616218	OL616218	OL616218	OL616218	OL616218	OL616218	OL616218	OL616218	OL616218	OL616218	NA	390	653	1043
ANT043	RMNH Coel. 40214	Octocorallia	Malacalcyonacea	Tenerodus fallax	OL616286	OL616286	OL616286	OL616286	OL616286	OL616286	OL616286	OL616286	OL616286	OL616286	OL616286	OL616286	OL616286	OL616286	OL616286	428	707	1135
ANT044	SMNHTAU Co34163	Octocorallia	Malacalcyonacea	Dendronephthya sinaiensis	OL616226	OL616226	OL616226	OL616226	OL616226	OL616226	OL616226	OL616226	OL616226	OL616226	OL616226	OL616226	OL616226	OL616226	OL616226	460	738	1198
ANT045	NIWA 28679	Octocorallia	Malacalcyonacea	Taiaroa tauhou	OL616280	OL616280	OL616280	OL616280	OL616280	OL616280	OL616280	OL616280	OL616280	OL616280	OL616280	OL616280	OL616280	OL616280	NA	455	674	1129
ANT048	MACN-IN	Octocorallia	Malacalcyonacea	Incrustatus comauensis	MT254531	MT254531	MT254531	MT254531	MT254531	MT254531	MT254531	MT254531	MT254531	MT254531	MT254531	MT254531	MT254531	MT254531	MT254531	379	567	946
ANT049	USNM 1607719	Octocorallia	Malacalcyonacea	Paramuricea sp.	OL616256	OL616256	OL616256	OL616256	OL616256	OL616256	OL616256	OL616256	NA	OL616256	OL616256	OL616256	NA	OL616256	OL616256	456	730	1186
ANT050	RMNH Coel. 40019	Octocorallia	Malacalcyonacea	Paratelesto sp.	OL616258	OL616258	OL616258	OL616258	OL616258	OL616258	OL616258	OL616258	OL616258	OL616258	OL616258	OL616258	OL616258	OL616258	OL616258	354	586	940
ANT052	SMNHTAU Co34194	Octocorallia	Malacalcyonacea	Acanthogorgia breviflora	OL616198	OL616198	OL616198	OL616198	OL616198	OL616198	OL616198	OL616198	OL616198	OL616198	OL616198	OL616198	OL616198	OL616198	OL616198	448	704	1152
ANT053	RMNH Coel. 41055	Octocorallia	Malacalcyonacea	Siphonogorgia godeffroyi	OL616278	OL616278	OL616278	OL616278	OL616278	OL616278	OL616278	OL616278	OL616278	OL616278	OL616278	OL616278	OL616278	OL616278	OL616278	438	711	1149
ANT054	RMNH Coel. 40821	Octocorallia	Malacalcyonacea	Bebryce crucifera	OL616214	OL616214	OL616214	OL616214	OL616214	OL616214	OL616214	OL616214	OL616214	OL616214	OL616214	OL616214	OL616214	OL616214	OL616214	460	739	1199
ANT055	RMNH Coel. 40182	Octocorallia	Malacalcyonacea	Eunephthya thyrsoidea	OL616232	OL616232	OL616232	OL616232	OL616232	OL616232	OL616232	OL616232	OL616232	OL616232	OL616232	OL616232	OL616232	OL616232	OL616232	459	731	1190
ANT060	USNM 1611548	Octocorallia	Malacalcyonacea	Anthothela grandiflora	OL616210	OL616210	OL616210	OL616210	OL616210	OL616210	OL616210	OL616210	OL616210	OL616210	OL616210	OL616210	OL616210	OL616210	OL616210	372	592	964
ANT062	NTM C014528	Octocorallia	Malacalcyonacea	Alertigorgia orientalis	OL616205	OL616205	OL616205	OL616205	OL616205	OL616205	OL616205	OL616205	OL616205	OL616205	OL616205	OL616205	OL616205	OL616205	OL616205	434	678	1112
ANT064	RMNH Coel. 41303	Octocorallia	Malacalcyonacea	Sinularia brassica	OL616271	OL616271	OL616271	OL616271	OL616271	OL616271	OL616271	OL616271	OL616271	OL616271	OL616271	OL616271	OL616271	OL616271	OL616271	473	766	1239
ANT065	USNM 1516898	Octocorallia	Malacalcyonacea	Annella mollis	OL616206	OL616206	OL616206	OL616206	OL616206	OL616206	OL616206	OL616206	OL616206	OL616206	OL616206	OL616206	OL616206	OL616206	OL616206	450	731	1181
ANT066	RMNH Coel. 40875	Octocorallia	Malacalcyonacea	Astrogorgia sp.	OL616212	OL616212	OL616212	OL616212	OL616212	OL616212	OL616212	OL616212	OL616212	OL616212	OL616212	OL616212	OL616212	OL616212	OL616212	473	740	1213
ANT067	RMNH Coel. 41316	Octocorallia	Malacalcyonacea	Sclerophytum flexibilis	OL616272	OL616272	OL616272	OL616272	OL616272	OL616272	OL616272	OL616272	OL616272	OL616272	OL616272	OL616272	OL616272	OL616272	NA	408	670	1078
ANT068	RMNH Coel. 40033	Octocorallia	Malacalcyonacea	Solenocaulon sp.	OL616279	OL616279	OL616279	OL616279	OL616279	OL616279	OL616279	OL616279	OL616279	OL616279	OL616279	OL616279	OL616279	OL616279	OL616279	446	782	1228
ANT069	SMNHTAU Co34129	Octocorallia	Malacalcyonacea	Cladiella pachyclados	OL616222	OL616222	OL616222	OL616222	OL616222	OL616222	OL616222	OL616222	OL616222	OL616222	OL616222	OL616222	OL616222	OL616222	OL616222	474	707	1181
ANT070	RMNH Coel. 40975	Octocorallia	Malacalcyonacea	Nidalia simpsoni	OL616251	OL616251	OL616251	OL616251	OL616251	OL616251	OL616251	OL616251	OL616251	OL616251	OL616251	OL616251	OL616251	OL616251	OL616251	427	753	1180
ANT072	SMNHTAU Co37709	Octocorallia	Malacalcyonacea	Melithaea erythraea	OL616246	OL616246	OL616246	OL616246	OL616246	OL616246	OL616246	OL616246	OL616246	OL616246	OL616246	OL616246	OL616246	OL616246	OL616246	444	749	1193
ANT073	USNM 1516854	Octocorallia	Malacalcyonacea	Acrossota amboinensis	OL616200	OL616200	OL616200	OL616200	OL616200	OL616200	OL616200	OL616200	OL616200	OL616200	OL616200	OL616200	OL616200	OL616200	OL616200	448	735	1183
ANT076D	QM G331536	Octocorallia	Malacalcyonacea	Paracis sp.	OL616253	OL616253	OL616253	OL616253	OL616253	OL616253	OL616253	OL616253	OL616253	OL616253	OL616253	OL616253	OL616253	OL616253	OL616253	480	737	1217
ANT077	QM G331552	Octocorallia	Malacalcyonacea	Muricella sp.	OL616247	OL616247	OL616247	OL616247	OL616247	OL616247	OL616247	OL616247	OL616247	OL616247	OL616247	OL616247	OL616247	OL616247	OL616247	451	726	1177
ANT080	USNM 1150167	Octocorallia	Malacalcyonacea	Aquaumbra klapferi	OL616288	OL616288	OL616288	OL616288	OL616288	OL616288	OL616288	OL616288	OL616288	OL616288	OL616288	OL616288	OL616288	OL616288	OL616288	453	741	1194
ANT081	SBMNH 145123	Octocorallia	Malacalcyonacea	Thrombophyton coronatum	OL616281	OL616281	OL616281	OL616281	OL616281	OL616281	OL616281	OL616281	OL616281	OL616281	OL616281	OL616281	OL616281	OL616281	OL616281	479	736	1215
ANT084	RMNH Coel. 40830	Octocorallia	Malacalcyonacea	Muriceopsis flavida	OL616248	OL616248	OL616248	OL616248	OL616248	OL616248	OL616248	OL616248	OL616248	OL616248	OL616248	OL616248	OL616248	OL616248	OL616248	464	767	1231
ANT097	RMNH Coel. 40819	Octocorallia	Malacalcyonacea	Nephthyigorgia sp.	OL616250	OL616250	OL616250	OL616250	OL616250	OL616250	OL616250	OL616250	OL616250	OL616250	OL616250	OL616250	OL616250	OL616250	OL616250	489	773	1262
ANT098	USNM 1201966	Octocorallia	Malacalcyonacea	Anthelia glauca	OL616207	OL616207	OL616207	OL616207	OL616207	OL616207	OL616207	OL616207	OL616207	OL616207	OL616207	OL616207	OL616207	OL616207	OL616207	457	723	1180
ANT099	RMNH Coel. 40188	Octocorallia	Malacalcyonacea	Arula petunia	OL616211	OL616211	OL616211	OL616211	OL616211	OL616211	OL616211	OL616211	OL616211	OL616211	OL616211	OL616211	OL616211	OL616211	OL616211	418	708	1126
ANT100	RMNH Coel. 40826	Octocorallia	Malacalcyonacea	Plexaurella nutans	OL616261	OL616261	OL616261	OL616261	OL616261	OL616261	OL616261	OL616261	OL616261	OL616261	OL616261	OL616261	OL616261	OL616261	NA	492	770	1262
ANT101	lost in transit	Octocorallia	Malacalcyonacea	Malacacanthus capensis	OL616245	OL616245	OL616245	OL616245	OL616245	OL616245	OL616245	OL616245	OL616245	OL616245	OL616245	OL616245	OL616245	OL616245	OL616245	465	733	1198
ANT102	SMNHTAU Co34087	Octocorallia	Malacalcyonacea	Paralemnalia thyrsoides	OL616254	OL616254	OL616254	OL616254	OL616254	OL616254	OL616254	OL616254	OL616254	OL616254	OL616254	OL616254	OL616254	OL616254	OL616254	436	726	1162
ANT104	USNM 1201941	Octocorallia	Malacalcyonacea	Ovabunda macrospiculata	OL616252	OL616252	OL616252	OL616252	OL616252	OL616252	OL616252	OL616252	OL616252	OL616252	OL616252	OL616252	OL616252	OL616252	OL616252	448	734	1182
ANT105	lost in transit	Octocorallia	Malacalcyonacea	Acrophytum claviger	OL616199	OL616199	OL616199	OL616199	OL616199	OL616199	OL616199	OL616199	OL616199	OL616199	OL616199	OL616199	OL616199	OL616199	NA	462	693	1155
ANT106	SBMNH 145136	Octocorallia	Malacalcyonacea	Discophyton rudyi	OL616228	OL616228	OL616228	OL616228	OL616228	OL616228	OL616228	OL616228	OL616228	OL616228	OL616228	OL616228	OL616228	OL616228	OL616228	479	796	1275
ANT107	UF 2858	Octocorallia	Malacalcyonacea	Ceeceenus quadrus	OL616219	OL616219	OL616219	OL616219	OL616219	OL616219	OL616219	OL616219	OL616219	OL616219	OL616219	OL616219	OL616219	OL616219	OL616219	461	783	1244
ANT108	RMNH Coel. 40806	Octocorallia	Malacalcyonacea	Azoriella bayeri	OL616213	OL616213	OL616213	OL616213	OL616213	OL616213	OL616213	OL616213	OL616213	OL616213	OL616213	OL616213	OL616213	OL616213	OL616213	395	683	1078
ANT109	RMNH Coel.39502	Octocorallia	Malacalcyonacea	Acanthoaxis wirtzi	OL616197	OL616197	OL616197	OL616197	OL616197	OL616197	OL616197	OL616197	OL616197	OL616197	OL616197	OL616197	OL616197	OL616197	NA	449	744	1193
ANT112	CAS 196833	Octocorallia	Malacalcyonacea	Keroeides sp.	OL616243	OL616243	OL616243	OL616243	OL616243	OL616243	OL616243	OL616243	OL616243	OL616243	OL616243	OL616243	OL616243	OL616243	OL616243	442	684	1126
ANT114	CAS 196605	Octocorallia	Malacalcyonacea	Isis hippuris	OL616241	OL616241	OL616241	OL616241	OL616241	OL616241	OL616241	OL616241	OL616241	OL616241	OL616241	OL616241	OL616241	OL616241	OL616241	468	780	1248
ANT115	SMNHTAU Co35118	Octocorallia	Malacalcyonacea	Protodendron repens	OL616263	OL616263	OL616263	OL616263	OL616263	OL616263	OL616263	OL616263	OL616263	OL616263	OL616263	OL616263	OL616263	OL616263	OL616263	379	580	959
ANT116	RMNH Coel. 40991	Octocorallia	Malacalcyonacea	Rumphella sp.	OL616268	OL616268	OL616268	OL616268	OL616268	OL616268	OL616268	OL616268	OL616268	OL616268	OL616268	OL616268	OL616268	OL616268	OL616268	469	768	1237
ANT117	RMNH Coel. 40814	Octocorallia	Malacalcyonacea	Eunicella tricoronata	OL616234	OL616234	OL616234	OL616234	OL616234	OL616234	OL616234	OL616234	OL616234	OL616234	OL616234	OL616234	OL616234	OL616234	NA	465	746	1211
ANT171	SMNHTAU Co36122	Octocorallia	Malacalcyonacea	Caementabunda simplex	OL616216	OL616216	OL616216	OL616216	OL616216	OL616216	OL616216	OL616216	OL616216	OL616216	OL616216	OL616216	OL616216	OL616216	OL616216	461	723	1184
ANT172	SMNHTAU Co36905	Octocorallia	Malacalcyonacea	Sclerophytum wanannensis	OL616277	OL616277	OL616277	OL616277	OL616277	OL616277	OL616277	OL616277	OL616277	OL616277	OL616277	OL616277	OL616277	OL616277	OL616277	426	713	1139
ANT173	SMNHTAU Co36988	Octocorallia	Malacalcyonacea	Sclerophytum acuta	OL616270	OL616270	OL616270	OL616270	OL616270	OL616270	NA	NA	NA	NA	OL616270	NA	OL616270	NA	NA	463	713	1176
ANT179	SMNHTAU Co36914	Octocorallia	Malacalcyonacea	Sclerophytum penghuensis	OL616275	OL616275	OL616275	OL616275	OL616275	OL616275	OL616275	OL616275	OL616275	OL616275	OL616275	OL616275	OL616275	OL616275	OL616275	447	721	1168
ANT188	N/A	Octocorallia	Malacalcyonacea	Eunicea flexuosa	OL616233	OL616233	OL616233	OL616233	OL616233	OL616233	OL616233	OL616233	OL616233	OL616233	OL616233	OL616233	OL616233	OL616233	OL616233	477	735	1212
ANT276	USNM 1516856	Octocorallia	Malacalcyonacea	Homophyton verrucosum	OL616237	OL616237	OL616237	OL616237	OL616237	OL616237	OL616237	OL616237	OL616237	OL616237	OL616237	OL616237	OL616237	OL616237	OL616237	389	580	969
ANT022	USNM 1660640	Octocorallia	Scleralcyonacea	Anthomastus sp.	OL616209	OL616209	OL616209	OL616209	OL616209	OL616209	OL616209	OL616209	OL616209	OL616209	OL616209	OL616209	OL616209	OL616209	NA	403	556	959
ANT023	USNM 1611540	Octocorallia	Scleralcyonacea	Chrysogorgia tricaulis	OL616221	OL616221	OL616221	OL616221	OL616221	OL616221	OL616221	OL616221	OL616221	OL616221	OL616221	OL616221	OL616221	OL616221	OL616221	395	521	916
ANT026	USNM 1178390	Octocorallia	Scleralcyonacea	Cornularia pabloi	OL616225	OL616225	OL616225	OL616225	OL616225	OL616225	OL616225	OL616225	OL616225	OL616225	OL616225	OL616225	OL616225	OL616225	OL616225	390	512	902
ANT027	RMNH Coel. 40829	Octocorallia	Scleralcyonacea	Erythropodium caribaeorum	OL616231	OL616231	OL616231	OL616231	OL616231	OL616231	OL616231	OL616231	OL616231	OL616231	OL616231	OL616231	OL616231	OL616231	OL616231	417	569	986
ANT028	CRCNI 577	Octocorallia	Scleralcyonacea	Heliopora coerulea	OL616236	OL616236	OL616236	OL616236	OL616236	OL616236	OL616236	OL616236	OL616236	OL616236	OL616236	OL616236	OL616236	OL616236	OL616236	446	634	1080
ANT029	USNM 1516875	Octocorallia	Scleralcyonacea	Keratoisidinae sp.	OL616242	OL616242	OL616242	OL616242	OL616242	OL616242	OL616242	OL616242	OL616242	OL616242	OL616242	NA	OL616242	OL616242	OL616242	314	436	750
ANT030	lost in transit	Octocorallia	Scleralcyonacea	Parasphaerasclera valdiviae	OL616257	OL616257	OL616257	OL616257	OL616257	OL616257	OL616257	OL616257	OL616257	OL616257	OL616257	OL616257	OL616257	OL616257	OL616257	439	597	1036
ANT032	SMNHTAU Co36307	Octocorallia	Scleralcyonacea	Virgularia schultzei	OL616285	OL616285	OL616285	OL616285	OL616285	OL616285	OL616285	OL616285	OL616285	OL616285	OL616285	OL616285	OL616285	OL616285	OL616285	370	421	791
ANT037	RMNH Coel. 40985	Octocorallia	Scleralcyonacea	Paraminabea aldersladei	OL616255	OL616255	OL616255	OL616255	OL616255	OL616255	OL616255	OL616255	OL616255	OL616255	OL616255	OL616255	OL616255	OL616255	NA	478	702	1180
ANT046	ISAM	Octocorallia	Scleralcyonacea	Trichogorgia capensis	OL616282	OL616282	OL616282	OL616282	OL616282	OL616282	OL616282	OL616282	OL616282	OL616282	OL616282	OL616282	OL616282	OL616282	NA	459	712	1171
ANT047	MACN-IN 39146	Octocorallia	Scleralcyonacea	Primnoella chilensis	OL616262	OL616262	OL616262	OL616262	OL616262	OL616262	OL616262	OL616262	OL616262	OL616262	OL616262	OL616262	OL616262	OL616262	OL616262	434	614	1048
ANT051	SMNHTAU Co34187	Octocorallia	Scleralcyonacea	Briareum hamrum	OL616215	OL616215	OL616215	OL616215	OL616215	OL616215	OL616215	OL616215	OL616215	OL616215	OL616215	OL616215	OL616215	OL616215	OL616215	292	360	652
ANT058	N/A	Octocorallia	Scleralcyonacea	Balticina finmarchica	OL616235	OL616235	OL616235	OL616235	OL616235	OL616235	OL616235	OL616235	OL616235	OL616235	OL616235	OL616235	OL616235	OL616235	NA	405	515	920
ANT059	N/A	Octocorallia	Scleralcyonacea	Kophobelemnon sp.	OL616244	OL616244	OL616244	OL616244	OL616244	OL616244	OL616244	OL616244	OL616244	OL616244	OL616244	OL616244	OL616244	OL616244	OL616244	316	410	726
ANT061	RMNH Coel. 40804	Octocorallia	Scleralcyonacea	Ideogorgia capensis	OL616238	OL616238	OL616238	OL616238	OL616238	OL616238	OL616238	OL616238	OL616238	OL616238	OL616238	OL616238	OL616238	OL616238	OL616238	377	513	890
ANT074	SMNHTAU Co38218	Octocorallia	Scleralcyonacea	Veretillum cf. cynomorium	OL616284	OL616284	OL616284	OL616284	OL616284	OL616284	OL616284	OL616284	OL616284	OL616284	OL616284	OL616284	OL616284	OL616284	OL616284	319	374	693
ANT078	USNM 1516899	Octocorallia	Scleralcyonacea	Distichoptilum gracile	OL616229	OL616229	OL616229	OL616229	OL616229	OL616229	OL616229	OL616229	OL616229	OL616229	OL616229	OL616229	OL616229	OL616229	OL616229	282	322	604
ANT079	SMNHTAU Co38225	Octocorallia	Scleralcyonacea	Nanipora cf. kamurai	OL616249	OL616249	OL616249	OL616249	OL616249	OL616249	OL616249	OL616249	OL616249	OL616249	OL616249	OL616249	OL616249	OL616249	OL616249	486	693	1179
ANT082	USNM 1478132	Octocorallia	Scleralcyonacea	Chelidonisis aurantiaca mexicana	OL616220	OL616220	OL616220	OL616220	OL616220	OL616220	OL616220	OL616220	OL616220	OL616220	OL616220	OL616220	OL616220	OL616220	OL616220	435	589	1024
ANT083	RMNH Coel. 40922	Octocorallia	Scleralcyonacea	Ellisella sp.	OL616230	OL616230	OL616230	OL616230	OL616230	OL616230	OL616230	OL616230	OL616230	OL616230	OL616230	OL616230	OL616230	OL616230	OL616230	383	521	904
ANT085	Charles Darwin Marine Collection	Octocorallia	Scleralcyonacea	Anthomastinae n. sp.	OL616208	OL616208	OL616208	OL616208	OL616208	OL616208	OL616208	OL616208	OL616208	OL616208	OL616208	OL616208	OL616208	OL616208	OL616208	429	600	1029
ANT111	USNM 1516883	Octocorallia	Scleralcyonacea	Renilla muelleri	OL616267	OL616267	OL616267	OL616267	OL616267	OL616267	OL616267	OL616267	OL616267	OL616267	OL616267	OL616267	OL616267	OL616267	OL616267	480	634	1114
ANT113	CAS 196685	Octocorallia	Scleralcyonacea	Parisis sp.	OL616259	OL616259	OL616259	OL616259	OL616259	OL616259	OL616259	OL616259	OL616259	OL616259	OL616259	OL616259	OL616259	OL616259	OL616259	298	451	749
ANT170	NORFANZ36/10	Octocorallia	Scleralcyonacea	Isidoides armata	OL616240	OL616240	OL616240	OL616240	OL616240	OL616240	OL616240	OL616240	OL616240	OL616240	OL616240	OL616240	OL616240	OL616240	OL616240	312	464	776
ANT174	TMAG K4001	Octocorallia	Scleralcyonacea	Telestula n. sp.	NA	OQ473664	OQ473666	OQ504072	OQ473668	NA	OQ473671	OQ473675	NA	OQ473678	NA	OQ473681	NA	OQ473684	NA	339	453	792
ANT175	USNM 1607720	Octocorallia	Scleralcyonacea	Candidella imbricata	OL616217	OL616217	OL616217	OL616217	OL616217	OL616217	OL616217	OL616217	OL616217	OL616217	OL616217	OL616217	OL616217	OL616217	OL616217	409	557	966
ANT176	McFadden lab, HMC	Octocorallia	Scleralcyonacea	Radicipes sp.	OL616266	OL616266	OL616266	OL616266	OL616266	OL616266	OL616266	OL616266	OL616266	OL616266	OL616266	OL616266	OL616266	OL616266	OL616266	365	494	859
ANT177	USNM 1611489	Octocorallia	Scleralcyonacea	Acanella sp.	OL616196	OL616196	OL616196	OL616196	OL616196	OL616196	OL616196	OL616196	OL616196	OL616196	OL616196	OL616196	OL616196	OL616196	OL616196	372	517	889
ANT178	RMNH F612	Octocorallia	Scleralcyonacea	Dichotella gemmacea	OL616227	OL616227	OL616227	OL616227	OL616227	OL616227	OL616227	OL616227	OL616227	OL616227	OL616227	OL616227	OL616227	OL616227	OL616227	474	718	1192
ANT287	McFadden lab, HMC	Octocorallia	Scleralcyonacea	Pseudoanthomastus sp.	OL616265	OL616265	OL616265	OL616265	OL616265	OL616265	OL616265	OL616265	OL616265	OL616265	OL616265	OL616265	OL616265	OL616265	OL616265	434	624	1058
ANT288	USNM 1516867	Octocorallia	Scleralcyonacea	Pseudoanthomastus sp.	OL616264	OL616264	OL616264	OL616264	OL616264	OL616264	OL616264	OL616264	OL616264	OL616264	OL616264	OL616264	OL616264	OL616264	NA	465	679	1144
* Different individual downloaded from genbank
