# Supplementary material for: Mito-nuclear discordance within Anthozoa, with notes on unique properties of their mitochondrial genomes
Source: Sci Rep. 2023 May 8;13:7443. doi: 10.1038/s41598-023-34059-1 (PMC10167242; doi:10.1038/s41598-023-34059-1)
Supplement: Supplementary file 4 — Supplementary Table 2. [file 41598_2023_34059_MOESM4_ESM.xlsx]

## Sheet: SupplTable2
Table S2. Results from Phylomad Entropy tests on variable sites only. Test statistics (t-entropy) that are significantly smaller than full entropy (t-threshold) indicate loci at risk of substitution saturation. TPR=true positive rate, and FPR=false positive rate; both of which indicate how much error there might be in the tests, and are influenced by small sample sizes and short alignmnets.
Class	Locus	Tests on sites with missing data removed?	Taxon Occupancy %	Nubmer of sites	Number of taxa per locus	t_entropy	t_threshold	TPR	FPR	Risk Assessment
Hexacoral	mt genome	YES	NA	10964	102	149.96	87.82	-	-	low.risk
Hexacoral	mt genome	NO	NA	11937	102	150.15	93.66	-	-	low.risk
Octocoral	mt genome	YES	NA	9694	94	226.48	84.69	-	-	low.risk
Octocoral	mt genome	NO	NA	14925	94	264.97	115.73	-	-	low.risk
Octocoral	uce-12138.phylip	NO	50	281	78	16.7	19.54	0.88	0.11	high.risk
Octocoral	uce-1043.phylip	NO	50	352	79	18.56	20.23	0.87	0.11	high.risk
Octocoral	uce-6266.phylip	NO	50	303	64	18.21	18.52	0.87	0.12	high.risk
Octocoral	uce-29651.phylip	NO	50	266	51	15.29	15.7	0.88	0.13	high.risk
Octocoral	uce-285718.phylip	NO	50	282	58	17.87	17.97	0.86	0.12	high.risk
Octocoral	uce-880.phylip	NO	50	242	56	15.02	15.91	0.89	0.14	high.risk
Octocoral	uce-1775.phylip	NO	50	200	83	13.48	19.07	0.9	0.12	high.risk
Octocoral	uce-29939.phylip	NO	50	273	75	19.61	19.9	0.87	0.11	high.risk
Octocoral	uce-877.phylip	NO	50	278	78	18.89	20.2	0.87	0.11	high.risk
Octocoral	uce-393.phylip	NO	50	327	74	20.2	20.2	0.87	0.11	high.risk
Octocoral	uce-292238.phylip	NO	50	260	62	15.32	18.02	0.87	0.12	high.risk
Octocoral	uce-265761.phylip	NO	50	335	86	19.38	22.04	0.86	0.1	high.risk
Octocoral	uce-533.phylip	NO	50	476	88	22.8	23.63	0.85	0.09	high.risk
Octocoral	uce-845.phylip	NO	50	195	64	14.41	17.37	0.88	0.13	high.risk
Octocoral	uce-29758.phylip	NO	50	302	67	19.23	19.38	0.86	0.11	high.risk
Octocoral	uce-347.phylip	NO	50	296	76	19.12	19.33	0.88	0.11	high.risk
Octocoral	uce-264549.phylip	NO	50	327	68	18.02	19.79	0.86	0.11	high.risk
Octocoral	uce-2284.phylip	NO	50	348	86	19.57	21.22	0.87	0.1	high.risk
Octocoral	uce-615.phylip	NO	50	323	73	16.4	19.48	0.87	0.11	high.risk
Octocoral	uce-1261.phylip	NO	50	260	81	16.74	20.43	0.88	0.11	high.risk
Octocoral	uce-1604.phylip	NO	50	256	68	16.6	18.89	0.87	0.11	high.risk
Octocoral	uce-272198.phylip	NO	50	219	52	14.61	16	0.87	0.13	high.risk
Octocoral	uce-29686.phylip	NO	50	252	55	16.49	16.51	0.88	0.13	high.risk
Octocoral	uce-292644.phylip	NO	50	331	75	18.56	20.6	0.86	0.1	high.risk
Octocoral	uce-292364.phylip	NO	50	260	50	16.03	16.18	0.87	0.13	high.risk
Octocoral	uce-272893.phylip	NO	50	202	64	13.18	16.88	0.89	0.13	high.risk
Octocoral	uce-286368.phylip	NO	50	353	73	17.19	19.88	0.87	0.11	high.risk
Octocoral	uce-262763.phylip	NO	50	239	77	17.73	19.65	0.88	0.11	high.risk
Octocoral	uce-291039.phylip	NO	50	256	63	16.4	17.44	0.88	0.12	high.risk
Octocoral	uce-293313.phylip	NO	50	200	63	16.09	17.06	0.89	0.13	high.risk
Octocoral	uce-29317.phylip	NO	50	220	58	14.63	17.07	0.87	0.13	high.risk
Octocoral	uce-402.phylip	NO	50	356	78	19.49	21.1	0.86	0.1	high.risk
Octocoral	uce-29699.phylip	NO	50	259	69	16.42	18.76	0.88	0.12	high.risk
Octocoral	uce-1006.phylip	NO	50	252	65	16.75	16.98	0.89	0.13	high.risk
Octocoral	uce-272130.phylip	NO	50	257	77	17.48	19.34	0.88	0.11	high.risk
Octocoral	uce-1316.phylip	NO	50	252	56	16.12	17.12	0.87	0.12	high.risk
Octocoral	uce-291869.phylip	NO	50	368	89	21.33	22.31	0.87	0.1	high.risk
Octocoral	uce-4235.phylip	NO	50	382	83	20.34	20.34	0.88	0.11	high.risk
Octocoral	uce-1025.phylip	NO	50	381	81	20.92	22.08	0.86	0.1	high.risk
Octocoral	uce-488.phylip	NO	50	259	60	17.2	17.82	0.87	0.12	high.risk
Octocoral	uce-264223.phylip	NO	50	311	83	18.51	21.46	0.87	0.1	high.risk
Octocoral	uce-1662.phylip	NO	50	288	55	17.57	17.58	0.86	0.12	high.risk
Octocoral	uce-282000.phylip	NO	50	301	83	18.29	21.17	0.87	0.1	high.risk
Octocoral	uce-291694.phylip	NO	50	318	75	19.72	20.66	0.86	0.1	high.risk
Octocoral	uce-29666.phylip	NO	50	249	57	15.93	16.62	0.88	0.13	high.risk
Octocoral	uce-1783.phylip	NO	50	338	78	19.47	20.93	0.87	0.1	high.risk
Octocoral	uce-760.phylip	NO	50	257	78	19.28	19.99	0.88	0.11	high.risk
Octocoral	uce-292714.phylip	NO	50	146	53	10.55	15.01	0.89	0.14	high.risk
Octocoral	uce-293425.phylip	NO	50	237	50	14.62	15.46	0.88	0.14	high.risk
Octocoral	uce-273002.phylip	NO	50	214	56	14.45	16.51	0.88	0.13	high.risk
Octocoral	uce-29489.phylip	NO	50	209	55	14.92	16.52	0.87	0.13	high.risk
Octocoral	uce-115.phylip	NO	50	287	67	17.9	18.64	0.87	0.12	high.risk
Octocoral	uce-285717.phylip	NO	50	261	67	16.3	18.07	0.88	0.12	high.risk
Octocoral	uce-959.phylip	NO	50	297	77	17.86	20.57	0.87	0.1	high.risk
Octocoral	uce-263725.phylip	NO	50	330	53	16.92	17.63	0.86	0.12	high.risk
Octocoral	uce-785.phylip	NO	50	219	71	15.9	18.5	0.88	0.12	high.risk
Octocoral	uce-291228.phylip	NO	50	405	79	21.99	22.17	0.85	0.1	high.risk
Octocoral	uce-288887.phylip	NO	50	314	77	16.77	20.74	0.87	0.1	high.risk
Octocoral	uce-11267.phylip	NO	50	227	64	16.71	17.87	0.88	0.12	high.risk
Octocoral	uce-1092.phylip	NO	50	410	83	21.49	22.06	0.86	0.1	high.risk
Octocoral	uce-27928.phylip	NO	50	313	65	18.67	18.78	0.87	0.11	high.risk
Octocoral	uce-309.phylip	NO	50	232	60	14.78	17.21	0.88	0.13	high.risk
Octocoral	uce-1165.phylip	NO	50	289	63	17.75	18.52	0.87	0.12	high.risk
Octocoral	uce-1342.phylip	NO	50	324	58	16.8	17.39	0.87	0.12	high.risk
Octocoral	uce-291361.phylip	NO	50	296	73	16.66	19.63	0.87	0.11	high.risk
Octocoral	uce-291312.phylip	NO	50	229	66	15.88	16.72	0.9	0.13	high.risk
Octocoral	uce-29235.phylip	NO	50	257	76	15.32	19.55	0.88	0.11	high.risk
Octocoral	uce-289013.phylip	NO	50	354	85	20.13	22.17	0.86	0.1	high.risk
Octocoral	uce-1330.phylip	NO	50	335	80	20.92	21.11	0.87	0.1	high.risk
Octocoral	uce-286746.phylip	NO	50	306	82	20.5	21.25	0.87	0.1	high.risk
Octocoral	uce-4226.phylip	NO	50	307	75	18.18	18.89	0.89	0.12	high.risk
Octocoral	uce-29663.phylip	NO	50	276	81	19.98	20.45	0.88	0.11	high.risk
Octocoral	uce-173.phylip	NO	50	250	69	16.77	18.63	0.88	0.12	high.risk
Octocoral	uce-284119.phylip	NO	50	363	62	17.61	19.6	0.85	0.11	high.risk
Octocoral	uce-770.phylip	NO	50	416	77	19.11	22.09	0.85	0.1	high.risk
Octocoral	uce-29547.phylip	NO	50	308	68	18.28	19.56	0.86	0.11	high.risk
Octocoral	uce-292429.phylip	NO	50	379	80	19.05	21.12	0.87	0.1	high.risk
Octocoral	uce-29561.phylip	NO	50	300	83	19.49	21.28	0.87	0.1	high.risk
Octocoral	uce-1471.phylip	NO	50	339	86	21.09	22.07	0.86	0.1	high.risk
Octocoral	uce-292057.phylip	NO	50	273	48	14.61	16.21	0.86	0.13	high.risk
Octocoral	uce-271523.phylip	NO	50	220	47	13.44	14.07	0.89	0.15	high.risk
Octocoral	uce-29961.phylip	NO	50	312	82	20.67	21.34	0.87	0.1	high.risk
Octocoral	uce-29460.phylip	NO	50	453	89	21.01	22.83	0.86	0.09	high.risk
Octocoral	uce-1706.phylip	NO	50	238	59	12.72	17.29	0.87	0.12	high.risk
Octocoral	uce-283514.phylip	NO	50	505	84	21.36	23.59	0.85	0.09	high.risk
Octocoral	uce-287.phylip	NO	50	283	49	15.34	16.21	0.86	0.13	high.risk
Octocoral	uce-292247.phylip	NO	50	249	69	17.46	18.66	0.88	0.12	high.risk
Octocoral	uce-1424.phylip	NO	50	307	77	20.41	20.63	0.87	0.1	high.risk
Octocoral	uce-291218.phylip	NO	50	177	50	13.79	14.58	0.89	0.14	high.risk
Octocoral	uce-376.phylip	NO	50	375	86	22.22	22.38	0.86	0.1	high.risk
Octocoral	uce-274.phylip	NO	50	246	65	17.79	18.31	0.87	0.12	high.risk
Octocoral	uce-1437.phylip	NO	50	222	48	20.97	14.68	0.88	0.14	low.risk
Octocoral	uce-291795.phylip	NO	50	474	64	33.37	20.85	0.85	0.11	low.risk
Octocoral	uce-12668.phylip	NO	50	587	87	43.51	24.46	0.84	0.09	low.risk
Octocoral	uce-266364.phylip	NO	50	447	82	26.44	22.98	0.85	0.1	low.risk
Octocoral	uce-289463.phylip	NO	50	400	74	23.7	21.34	0.86	0.1	low.risk
Octocoral	uce-286893.phylip	NO	50	366	82	24.73	21.15	0.87	0.1	low.risk
Octocoral	uce-292458.phylip	NO	50	612	65	41.65	22.71	0.83	0.11	low.risk
Octocoral	uce-291168.phylip	NO	50	290	60	23.99	18.44	0.86	0.12	low.risk
Octocoral	uce-261527.phylip	NO	50	291	74	22.23	20.04	0.87	0.11	low.risk
Octocoral	uce-29991.phylip	NO	50	915	72	39.59	24.49	0.83	0.1	low.risk
Octocoral	uce-291431.phylip	NO	50	367	82	22.61	21.49	0.86	0.1	low.risk
Octocoral	uce-1121.phylip	NO	50	398	68	38.24	20.19	0.86	0.11	low.risk
Octocoral	uce-8391.phylip	NO	50	347	82	22.91	21.8	0.86	0.1	low.risk
Octocoral	uce-29879.phylip	NO	50	238	54	21.6	16.58	0.87	0.13	low.risk
Octocoral	uce-276.phylip	NO	50	216	50	16.55	15.24	0.88	0.14	low.risk
Octocoral	uce-266685.phylip	NO	50	366	60	32.48	19.39	0.85	0.11	low.risk
Octocoral	uce-292417.phylip	NO	50	344	78	22.02	20.75	0.87	0.1	low.risk
Octocoral	uce-255.phylip	NO	50	523	70	32.35	21.31	0.85	0.1	low.risk
Octocoral	uce-289771.phylip	NO	50	352	78	24.31	21.44	0.86	0.1	low.risk
Octocoral	uce-291917.phylip	NO	50	286	56	22.43	17.66	0.86	0.12	low.risk
Octocoral	uce-812.phylip	NO	50	752	88	47.14	26.23	0.83	0.1	low.risk
Octocoral	uce-291261.phylip	NO	50	402	80	28.13	21.83	0.86	0.1	low.risk
Octocoral	uce-291822.phylip	NO	50	553	73	42.43	22.98	0.84	0.1	low.risk
Octocoral	uce-2558.phylip	NO	50	381	78	27.31	20.89	0.87	0.1	low.risk
Octocoral	uce-1749.phylip	NO	50	500	57	34.8	19.96	0.84	0.11	low.risk
Octocoral	uce-29587.phylip	NO	50	384	68	24.39	20.05	0.86	0.11	low.risk
Octocoral	uce-857.phylip	NO	50	563	51	33.09	17.75	0.85	0.12	low.risk
Octocoral	uce-14530.phylip	NO	50	1015	85	50.63	26.8	0.83	0.1	low.risk
Octocoral	uce-1507.phylip	NO	50	482	69	35.24	21.62	0.85	0.1	low.risk
Octocoral	uce-59.phylip	NO	50	507	77	31.62	22.96	0.85	0.1	low.risk
Octocoral	uce-293036.phylip	NO	50	456	56	31.91	19.45	0.84	0.11	low.risk
Octocoral	uce-767.phylip	NO	50	553	56	29.23	18.86	0.85	0.12	low.risk
Octocoral	uce-289964.phylip	NO	50	395	54	34.59	18.88	0.85	0.12	low.risk
Octocoral	uce-292271.phylip	NO	50	409	79	29.95	21.29	0.86	0.1	low.risk
Octocoral	uce-286819.phylip	NO	50	326	59	30.03	18.78	0.86	0.11	low.risk
Octocoral	uce-1679.phylip	NO	50	404	47	19.36	15.82	0.86	0.13	low.risk
Octocoral	uce-291938.phylip	NO	50	369	52	26.55	17.93	0.85	0.12	low.risk
Octocoral	uce-1289.phylip	NO	50	290	59	24.78	18.2	0.86	0.12	low.risk
Octocoral	uce-14333.phylip	NO	50	825	91	52.88	27.04	0.83	0.1	low.risk
Octocoral	uce-292950.phylip	NO	50	462	85	30.64	23.25	0.85	0.09	low.risk
Octocoral	uce-292193.phylip	NO	50	388	66	32.93	20.42	0.85	0.11	low.risk
Octocoral	uce-266675.phylip	NO	50	469	85	31.9	23.53	0.85	0.09	low.risk
Octocoral	uce-287507.phylip	NO	50	488	81	29.78	22.06	0.86	0.1	low.risk
Octocoral	uce-29183.phylip	NO	50	483	74	34.59	22.22	0.85	0.1	low.risk
Octocoral	uce-291257.phylip	NO	50	305	68	24.55	19.65	0.86	0.11	low.risk
Octocoral	uce-291951.phylip	NO	50	341	54	18.41	17.71	0.86	0.12	low.risk
Octocoral	uce-439.phylip	NO	50	368	68	24.57	20.29	0.86	0.11	low.risk
Octocoral	uce-1697.phylip	NO	50	338	73	21.36	20.37	0.86	0.11	low.risk
Octocoral	uce-1210.phylip	NO	50	424	70	34.88	21.05	0.85	0.1	low.risk
Octocoral	uce-291089.phylip	NO	50	298	75	20.97	20.38	0.87	0.11	low.risk
Octocoral	uce-292770.phylip	NO	50	306	61	24.73	18.62	0.86	0.12	low.risk
Octocoral	uce-683.phylip	NO	50	386	65	21.25	19.83	0.86	0.11	low.risk
Octocoral	uce-1325.phylip	NO	50	302	82	21.87	20.5	0.88	0.11	low.risk
Octocoral	uce-907.phylip	NO	50	920	85	54.39	27.33	0.83	0.1	low.risk
Octocoral	uce-1011.phylip	NO	50	715	62	31.99	21.43	0.84	0.11	low.risk
Octocoral	uce-263728.phylip	NO	50	1601	50	45.95	26.18	0.81	0.15	low.risk
Octocoral	uce-293521.phylip	NO	50	432	72	23.27	21.24	0.85	0.1	low.risk
Octocoral	uce-1549.phylip	NO	50	363	80	23.9	21.37	0.86	0.1	low.risk
Octocoral	uce-289976.phylip	NO	50	1146	88	44.71	28.68	0.82	0.11	low.risk
Octocoral	uce-1673.phylip	NO	50	361	76	24.18	20.53	0.87	0.11	low.risk
Octocoral	uce-934.phylip	NO	50	723	84	38.86	25.25	0.84	0.1	low.risk
Octocoral	uce-67.phylip	NO	50	442	76	32.06	22.13	0.85	0.1	low.risk
Octocoral	uce-291224.phylip	NO	50	330	63	25.1	18.96	0.86	0.11	low.risk
Octocoral	uce-15635.phylip	NO	50	541	81	35.69	23.74	0.84	0.1	low.risk
Octocoral	uce-29745.phylip	NO	50	437	70	26.35	21.07	0.85	0.1	low.risk
Octocoral	uce-797.phylip	NO	50	387	67	30.68	19.95	0.86	0.11	low.risk
Octocoral	uce-282763.phylip	NO	50	479	86	27.82	23.51	0.85	0.09	low.risk
Octocoral	uce-26871.phylip	NO	50	608	93	33.29	25.13	0.84	0.09	low.risk
Octocoral	uce-972.phylip	NO	50	446	80	32.13	22.47	0.85	0.1	low.risk
Octocoral	uce-292336.phylip	NO	50	367	75	26.82	21.13	0.86	0.1	low.risk
Octocoral	uce-426.phylip	NO	50	359	89	23.96	22.56	0.86	0.09	low.risk
Octocoral	uce-292467.phylip	NO	50	334	61	20.38	18.85	0.86	0.11	low.risk
Octocoral	uce-292276.phylip	NO	50	373	54	28.57	18.14	0.85	0.12	low.risk
Octocoral	uce-287782.phylip	NO	50	893	88	43.02	25.79	0.84	0.09	low.risk
Octocoral	uce-6826.phylip	NO	50	436	58	19.58	19.53	0.85	0.11	low.risk
Octocoral	uce-261969.phylip	NO	50	376	59	31.35	19.41	0.85	0.11	low.risk
Octocoral	uce-283173.phylip	NO	50	483	70	30.75	22.11	0.84	0.1	low.risk
Octocoral	uce-21937.phylip	NO	50	358	60	28.17	19.33	0.85	0.11	low.risk
Octocoral	uce-292755.phylip	NO	50	375	77	22	20.43	0.87	0.11	low.risk
Octocoral	uce-291004.phylip	NO	50	878	81	34.25	25.48	0.83	0.1	low.risk
Octocoral	uce-271486.phylip	NO	50	462	48	23.99	17.9	0.84	0.12	low.risk
Octocoral	uce-9924.phylip	NO	50	225	72	22.43	19.09	0.88	0.11	low.risk
Octocoral	uce-264469.phylip	NO	50	582	70	35.59	23.19	0.84	0.1	low.risk
Octocoral	uce-265452.phylip	NO	50	708	69	35.78	23.68	0.83	0.11	low.risk
Octocoral	uce-28591.phylip	NO	50	803	81	47.2	26.24	0.83	0.1	low.risk
Octocoral	uce-292202.phylip	NO	50	654	67	44.99	22.85	0.83	0.11	low.risk
Octocoral	uce-180.phylip	NO	50	324	68	27.58	19.56	0.86	0.11	low.risk
Octocoral	uce-263480.phylip	NO	50	579	82	41.94	24.41	0.84	0.1	low.risk
Octocoral	uce-286602.phylip	NO	50	398	83	30.84	22.51	0.86	0.1	low.risk
Octocoral	uce-29192.phylip	NO	50	257	60	19.58	17.19	0.88	0.13	low.risk
Octocoral	uce-262227.phylip	NO	50	413	56	21.63	19.04	0.85	0.11	low.risk
Octocoral	uce-29362.phylip	NO	50	422	49	29.65	18.37	0.84	0.12	low.risk
Octocoral	uce-3457.phylip	NO	50	586	53	39.88	20.51	0.83	0.12	low.risk
Octocoral	uce-6152.phylip	NO	50	393	72	23.18	20.81	0.86	0.1	low.risk
Octocoral	uce-283502.phylip	NO	50	1075	48	53.48	22.27	0.81	0.13	low.risk
Octocoral	uce-291289.phylip	NO	50	512	68	33.65	21.58	0.84	0.1	low.risk
Octocoral	uce-293456.phylip	NO	50	442	84	35.04	23.14	0.85	0.09	low.risk
Octocoral	uce-3.phylip	NO	50	288	60	22.18	18.19	0.86	0.12	low.risk
Octocoral	uce-311.phylip	NO	50	409	61	24.7	19.64	0.85	0.11	low.risk
Octocoral	uce-291429.phylip	NO	50	279	65	23.36	18.91	0.87	0.11	low.risk
Octocoral	uce-291123.phylip	NO	50	304	53	25.25	17.6	0.86	0.12	low.risk
Octocoral	uce-266550.phylip	NO	50	740	92	46.15	26.35	0.84	0.09	low.risk
Octocoral	uce-969.phylip	NO	50	459	82	26.93	21.8	0.86	0.1	low.risk
Octocoral	uce-7844.phylip	NO	50	456	76	31.2	22.41	0.85	0.1	low.risk
Octocoral	uce-440.phylip	NO	50	774	78	49.04	24.99	0.83	0.1	low.risk
Octocoral	uce-747.phylip	NO	50	450	70	36.42	20.98	0.85	0.1	low.risk
Octocoral	uce-1761.phylip	NO	50	305	50	24.01	16.95	0.86	0.12	low.risk
Octocoral	uce-283632.phylip	NO	50	294	86	24.9	21.56	0.87	0.1	low.risk
Octocoral	uce-292977.phylip	NO	50	429	86	25.38	23.02	0.85	0.09	low.risk
Octocoral	uce-287801.phylip	NO	50	340	47	29.57	17.06	0.85	0.12	low.risk
Octocoral	uce-13358.phylip	NO	50	682	82	44.84	25.26	0.83	0.1	low.risk
Octocoral	uce-1208.phylip	NO	50	338	75	26.66	20.7	0.86	0.1	low.risk
Octocoral	uce-1057.phylip	NO	50	456	62	35.82	20.48	0.85	0.11	low.risk
Octocoral	uce-1529.phylip	NO	50	1199	80	44.74	28.77	0.82	0.12	low.risk
Octocoral	uce-263845.phylip	NO	50	608	83	48.87	24.65	0.84	0.1	low.risk
Octocoral	uce-29557.phylip	NO	50	449	71	38.27	21.19	0.85	0.1	low.risk
Octocoral	uce-723.phylip	NO	50	912	90	55.41	27.09	0.83	0.1	low.risk
Octocoral	uce-26422.phylip	NO	50	193	51	17.69	15.73	0.88	0.13	low.risk
Octocoral	uce-29485.phylip	NO	50	354	55	28.88	18.25	0.85	0.12	low.risk
Octocoral	uce-282365.phylip	NO	50	280	65	21.02	18.58	0.87	0.12	low.risk
Octocoral	uce-293141.phylip	NO	50	478	74	33.55	21.98	0.85	0.1	low.risk
Octocoral	uce-292046.phylip	NO	50	506	48	34.49	18.63	0.84	0.12	low.risk
Octocoral	uce-282148.phylip	NO	50	708	89	35.56	25.92	0.84	0.09	low.risk
Octocoral	uce-291770.phylip	NO	50	294	65	23.77	19.12	0.86	0.11	low.risk
Octocoral	uce-284353.phylip	NO	50	399	67	24.53	20.74	0.85	0.11	low.risk
Octocoral	uce-291710.phylip	NO	50	304	55	26	17.89	0.86	0.12	low.risk
Octocoral	uce-938.phylip	NO	50	716	58	45.81	21.79	0.83	0.11	low.risk
Octocoral	uce-811.phylip	NO	50	480	83	34.95	22.88	0.85	0.1	low.risk
Octocoral	uce-9389.phylip	NO	50	579	81	39.36	24.11	0.84	0.1	low.risk
Octocoral	uce-291603.phylip	NO	50	699	51	29.72	18.85	0.84	0.12	low.risk
Octocoral	uce-260577.phylip	NO	50	841	87	50.29	26.78	0.83	0.1	low.risk
Octocoral	uce-292422.phylip	NO	50	526	89	27.82	23.51	0.85	0.09	low.risk
Octocoral	uce-292020.phylip	NO	50	265	63	20.37	18.27	0.87	0.12	low.risk
Octocoral	uce-527.phylip	NO	50	406	74	24.48	21.5	0.85	0.1	low.risk
Octocoral	uce-291984.phylip	NO	50	426	59	28.83	19.21	0.85	0.11	low.risk
Octocoral	uce-28567.phylip	NO	50	296	78	27.55	20.56	0.87	0.11	low.risk
Octocoral	uce-29671.phylip	NO	50	324	62	27.04	19.1	0.86	0.11	low.risk
Octocoral	uce-293488.phylip	NO	50	444	63	22.66	20.56	0.85	0.11	low.risk
Octocoral	uce-720.phylip	NO	50	681	63	40.73	22.33	0.83	0.11	low.risk
Octocoral	uce-293070.phylip	NO	50	247	48	27.73	16.02	0.86	0.13	low.risk
Octocoral	uce-1442.phylip	NO	50	193	52	18.71	15.5	0.88	0.14	low.risk
Octocoral	uce-289223.phylip	NO	50	420	61	36.2	20.19	0.85	0.11	low.risk
Octocoral	uce-292643.phylip	NO	50	472	65	34.43	21.34	0.84	0.11	low.risk
Octocoral	uce-27463.phylip	NO	50	659	72	41.47	23.48	0.84	0.1	low.risk
Octocoral	uce-263471.phylip	NO	50	343	56	25.29	18.56	0.85	0.12	low.risk
Octocoral	uce-292153.phylip	NO	50	362	68	26.74	20.34	0.86	0.11	low.risk
Octocoral	uce-1788.phylip	NO	50	696	76	37.44	24.04	0.84	0.1	low.risk
Octocoral	uce-291912.phylip	NO	50	331	60	21.83	18.56	0.86	0.12	low.risk
Octocoral	uce-29969.phylip	NO	50	347	52	22.18	17.7	0.85	0.12	low.risk
Octocoral	uce-29554.phylip	NO	50	409	60	31.08	19.86	0.85	0.11	low.risk
Octocoral	uce-292176.phylip	NO	50	320	71	23.02	19.19	0.87	0.11	low.risk
Octocoral	uce-903.phylip	NO	50	533	74	29.65	22.44	0.85	0.1	low.risk
Octocoral	uce-1434.phylip	NO	50	421	71	32.34	20.67	0.86	0.11	low.risk
Octocoral	uce-27907.phylip	NO	50	233	51	23.86	16.1	0.87	0.13	low.risk
Octocoral	uce-133.phylip	NO	50	1076	85	53.76	29.02	0.82	0.11	low.risk
Octocoral	uce-28617.phylip	NO	50	361	73	23.66	20.8	0.86	0.1	low.risk
Octocoral	uce-264678.phylip	NO	50	170	67	22.82	17.55	0.89	0.13	low.risk
Octocoral	uce-292326.phylip	NO	50	345	51	27.19	17.77	0.85	0.12	low.risk
Octocoral	uce-293271.phylip	NO	50	415	76	29.39	21.37	0.86	0.1	low.risk
Octocoral	uce-1179.phylip	NO	50	424	72	30.09	19.95	0.87	0.11	low.risk
Octocoral	uce-13161.phylip	NO	50	610	76	40.68	23.95	0.84	0.1	low.risk
Octocoral	uce-1197.phylip	NO	50	387	74	30.05	20.77	0.86	0.1	low.risk
Octocoral	uce-1186.phylip	NO	50	482	78	31.21	22.81	0.85	0.1	low.risk
Octocoral	uce-291270.phylip	NO	50	392	68	21.54	18.89	0.87	0.11	low.risk
Octocoral	uce-260909.phylip	NO	50	1068	76	60.36	27.89	0.82	0.12	low.risk
Octocoral	uce-283144.phylip	NO	50	452	73	30.39	22.01	0.85	0.1	low.risk
Octocoral	uce-1451.phylip	NO	50	388	82	25.1	22.18	0.86	0.1	low.risk
Octocoral	uce-293380.phylip	NO	50	483	81	32.61	23.29	0.85	0.1	low.risk
Octocoral	uce-29646.phylip	NO	50	304	50	19.67	16.91	0.86	0.12	low.risk
Octocoral	uce-6549.phylip	NO	50	405	73	23.87	21.21	0.86	0.1	low.risk
Octocoral	uce-1633.phylip	NO	50	838	48	35.82	20.55	0.82	0.12	low.risk
Octocoral	uce-291786.phylip	NO	50	394	60	27.61	19.14	0.85	0.11	low.risk
Octocoral	uce-840.phylip	NO	50	621	56	29.84	20.99	0.83	0.11	low.risk
Octocoral	uce-599.phylip	NO	50	668	64	34.01	21.8	0.84	0.11	low.risk
Octocoral	uce-307.phylip	NO	50	424	56	30.77	19.39	0.84	0.11	low.risk
Octocoral	uce-260723.phylip	NO	50	372	73	29.68	21.14	0.86	0.1	low.risk
Octocoral	uce-292112.phylip	NO	50	395	70	28.26	19.99	0.86	0.11	low.risk
Octocoral	uce-756.phylip	NO	50	338	60	22.22	16.99	0.88	0.13	low.risk
Octocoral	uce-282996.phylip	NO	50	385	71	26.83	21.08	0.85	0.1	low.risk
Octocoral	uce-291381.phylip	NO	50	889	84	38.19	25.49	0.84	0.1	low.risk
Octocoral	uce-292168.phylip	NO	50	363	64	22.11	19.89	0.85	0.11	low.risk
Octocoral	uce-292942.phylip	NO	50	361	73	26.54	21.03	0.86	0.1	low.risk
Octocoral	uce-293056.phylip	NO	50	279	74	25.28	20.01	0.87	0.11	low.risk
Octocoral	uce-282523.phylip	NO	50	416	73	29.79	21.54	0.85	0.1	low.risk
Octocoral	uce-1470.phylip	NO	50	267	47	22.64	15.83	0.86	0.13	low.risk
Octocoral	uce-292976.phylip	NO	50	390	63	28.42	19.91	0.85	0.11	low.risk
Octocoral	uce-365.phylip	NO	50	418	57	29.97	19.59	0.84	0.11	low.risk
Octocoral	uce-6553.phylip	NO	50	586	56	26.63	20.2	0.84	0.11	low.risk
Octocoral	uce-293012.phylip	NO	50	444	70	35.35	21.24	0.85	0.1	low.risk
Octocoral	uce-283857.phylip	NO	50	381	74	29.13	21.39	0.85	0.1	low.risk
Octocoral	uce-460.phylip	NO	50	548	80	35.82	22.49	0.85	0.1	low.risk
Octocoral	uce-263819.phylip	NO	50	370	85	22.92	22.11	0.86	0.1	low.risk
Octocoral	uce-263572.phylip	NO	50	327	52	20.06	17.18	0.86	0.12	low.risk
Octocoral	uce-627.phylip	NO	50	418	87	26.97	23.01	0.86	0.09	low.risk
Octocoral	uce-29869.phylip	NO	50	324	49	26.07	16.58	0.86	0.13	low.risk
Octocoral	uce-754.phylip	NO	50	420	56	38.51	19.33	0.85	0.11	low.risk
Octocoral	uce-261588.phylip	NO	50	448	56	34.38	19.82	0.84	0.11	low.risk
Octocoral	uce-273047.phylip	NO	50	540	64	38.35	21.9	0.84	0.11	low.risk
Octocoral	uce-286931.phylip	NO	50	576	83	36.87	23.6	0.85	0.1	low.risk
Octocoral	uce-292073.phylip	NO	50	569	54	36.93	20.81	0.83	0.12	low.risk
Octocoral	uce-1635.phylip	NO	50	339	85	26.19	21.97	0.86	0.1	low.risk
Octocoral	uce-292960.phylip	NO	50	496	49	25.41	18.54	0.84	0.12	low.risk
Octocoral	uce-292055.phylip	NO	50	616	70	42.79	21.59	0.85	0.1	low.risk
Octocoral	uce-26263.phylip	NO	50	416	49	25.69	18.33	0.84	0.12	low.risk
Octocoral	uce-284669.phylip	NO	50	401	71	30.89	20.86	0.86	0.1	low.risk
Octocoral	uce-291424.phylip	NO	50	348	62	32.28	19.07	0.86	0.11	low.risk
Octocoral	uce-291333.phylip	NO	50	375	63	26.81	19.87	0.85	0.11	low.risk
Octocoral	uce-292453.phylip	NO	50	732	77	51.64	24.58	0.83	0.1	low.risk
Octocoral	uce-21966.phylip	NO	50	650	83	41.32	23.44	0.85	0.1	low.risk
Octocoral	uce-461.phylip	NO	50	514	61	31.66	19.99	0.85	0.11	low.risk
Octocoral	uce-292953.phylip	NO	50	434	71	24.17	20.35	0.86	0.11	low.risk
Octocoral	uce-858.phylip	NO	50	469	59	21.2	19.78	0.85	0.11	low.risk
Octocoral	uce-519.phylip	NO	50	368	57	25	18.05	0.86	0.12	low.risk
Octocoral	uce-769.phylip	NO	50	556	88	41.14	24.36	0.85	0.09	low.risk
Octocoral	uce-289587.phylip	NO	50	500	69	35.26	21.67	0.85	0.1	low.risk
Octocoral	uce-292195.phylip	NO	50	339	62	18.77	18.23	0.87	0.12	low.risk
Octocoral	uce-292290.phylip	NO	50	435	65	32.35	20.47	0.85	0.11	low.risk
Octocoral	uce-612.phylip	NO	50	217	47	15.29	15.25	0.87	0.13	low.risk
Octocoral	uce-8637.phylip	NO	50	344	86	23.51	21.38	0.87	0.1	low.risk
Octocoral	uce-1553.phylip	NO	50	460	78	29.46	22.54	0.85	0.1	low.risk
Octocoral	uce-1155.phylip	NO	50	254	71	22.69	18.57	0.88	0.12	low.risk
Octocoral	uce-29101.phylip	NO	50	426	86	33.79	23.08	0.85	0.09	low.risk
Octocoral	uce-291642.phylip	NO	50	514	57	32.75	20.61	0.84	0.11	low.risk
Octocoral	uce-1739.phylip	NO	50	607	82	41.27	24.71	0.84	0.1	low.risk
Octocoral	uce-28380.phylip	NO	50	559	82	25.3	22.28	0.86	0.1	low.risk
Octocoral	uce-291857.phylip	NO	50	326	67	27.2	19.83	0.86	0.11	low.risk
Octocoral	uce-263396.phylip	NO	50	648	89	29.54	24.37	0.85	0.09	low.risk
Octocoral	uce-292872.phylip	NO	50	273	56	22.85	17.32	0.87	0.12	low.risk
Octocoral	uce-21920.phylip	NO	50	372	56	28.51	17.94	0.86	0.12	low.risk
Octocoral	uce-291601.phylip	NO	50	551	78	35.48	23.7	0.84	0.1	low.risk
Octocoral	uce-292348.phylip	NO	50	583	47	33.99	18.74	0.83	0.12	low.risk
Octocoral	uce-29563.phylip	NO	50	806	64	52.6	24.29	0.82	0.11	low.risk
Octocoral	uce-289871.phylip	NO	50	314	68	22.93	19.62	0.86	0.11	low.risk
Octocoral	uce-7626.phylip	NO	50	608	83	41	24.71	0.84	0.1	low.risk
Octocoral	uce-261590.phylip	NO	50	339	55	23.85	17.94	0.86	0.12	low.risk
Octocoral	uce-480.phylip	NO	50	349	47	34.08	16.55	0.85	0.13	low.risk
Octocoral	uce-52.phylip	NO	50	359	77	26.72	20.91	0.86	0.1	low.risk
Octocoral	uce-29552.phylip	NO	50	444	62	27.43	20.62	0.84	0.11	low.risk
Octocoral	uce-910.phylip	NO	50	493	77	37.77	22.43	0.85	0.1	low.risk
Octocoral	uce-574.phylip	NO	50	714	74	37.66	22.79	0.84	0.1	low.risk
Octocoral	uce-287027.phylip	NO	50	421	82	24.91	22.69	0.85	0.1	low.risk
Octocoral	uce-264464.phylip	NO	50	597	66	37.38	22.85	0.83	0.11	low.risk
Octocoral	uce-293287.phylip	NO	50	330	61	22.65	18.99	0.86	0.11	low.risk
Octocoral	uce-494.phylip	NO	50	626	86	37.83	24.25	0.84	0.09	low.risk
Octocoral	uce-282447.phylip	NO	50	869	93	43.6	27.54	0.83	0.1	low.risk
Octocoral	uce-263210.phylip	NO	50	298	75	27.71	20.46	0.87	0.11	low.risk
Octocoral	uce-293278.phylip	NO	50	485	88	26.8	22.31	0.86	0.1	low.risk
Octocoral	uce-261350.phylip	NO	50	619	77	44.47	23.69	0.84	0.1	low.risk
Octocoral	uce-1020.phylip	NO	50	446	85	34.55	23.14	0.85	0.09	low.risk
Octocoral	uce-264376.phylip	NO	50	499	75	32.39	22.77	0.84	0.1	low.risk
Octocoral	uce-261122.phylip	NO	50	486	78	36.24	22.25	0.85	0.1	low.risk
Octocoral	uce-291319.phylip	NO	50	503	70	42.92	22.33	0.84	0.1	low.risk
Octocoral	uce-2348.phylip	NO	50	237	55	22.97	16.97	0.87	0.12	low.risk
Octocoral	uce-764.phylip	NO	50	397	57	22.92	18.33	0.86	0.12	low.risk
Octocoral	uce-282158.phylip	NO	50	576	71	38.8	21.92	0.85	0.1	low.risk
Octocoral	uce-288572.phylip	NO	50	453	73	36.97	21.95	0.85	0.1	low.risk
Octocoral	uce-291922.phylip	NO	50	260	66	19.8	18.73	0.87	0.12	low.risk
Octocoral	uce-29788.phylip	NO	50	448	55	34.41	19.65	0.84	0.11	low.risk
Octocoral	uce-442.phylip	NO	50	268	73	19.56	18.88	0.88	0.12	low.risk
Octocoral	uce-1234.phylip	NO	50	340	73	21.43	20.59	0.86	0.11	low.risk
Octocoral	uce-291927.phylip	NO	50	327	52	29.4	17.61	0.85	0.12	low.risk
Octocoral	uce-1613.phylip	NO	50	361	63	27.51	19.51	0.86	0.11	low.risk
Octocoral	uce-293635.phylip	NO	50	382	85	29.86	22.48	0.86	0.1	low.risk
Octocoral	uce-292252.phylip	NO	50	270	49	20.17	16.41	0.86	0.13	low.risk
Octocoral	uce-292599.phylip	NO	50	446	57	34.42	19.41	0.85	0.11	low.risk
Octocoral	uce-4962.phylip	NO	50	693	89	42.7	25.6	0.84	0.09	low.risk
Octocoral	uce-291409.phylip	NO	50	376	71	30.64	20.77	0.86	0.11	low.risk
Octocoral	uce-837.phylip	NO	50	391	61	23.03	19.8	0.85	0.11	low.risk
Octocoral	uce-736.phylip	NO	50	383	82	23.24	21.7	0.86	0.1	low.risk
Octocoral	uce-291043.phylip	NO	50	413	79	27.51	22.32	0.85	0.1	low.risk
Octocoral	uce-256.phylip	NO	50	415	56	27.92	17.15	0.87	0.12	low.risk
Octocoral	uce-132.phylip	NO	50	242	48	15.45	14.68	0.88	0.14	low.risk
Octocoral	uce-262901.phylip	NO	50	408	56	28.43	19.35	0.85	0.11	low.risk
Octocoral	uce-292297.phylip	NO	50	323	71	29.54	20.07	0.86	0.11	low.risk
Octocoral	uce-291549.phylip	NO	50	353	72	34.23	20.12	0.86	0.11	low.risk
Octocoral	uce-29257.phylip	NO	50	367	75	28.37	20.63	0.86	0.1	low.risk
Octocoral	uce-1039.phylip	NO	50	293	50	17.85	15.91	0.87	0.13	low.risk
Octocoral	uce-942.phylip	NO	50	319	78	22.95	20.62	0.87	0.1	low.risk
Octocoral	uce-1420.phylip	NO	50	347	57	26.3	18.75	0.85	0.12	low.risk
Octocoral	uce-291283.phylip	NO	50	304	59	20.39	18.28	0.86	0.12	low.risk
Octocoral	uce-292071.phylip	NO	50	354	73	24.5	20.9	0.86	0.1	low.risk
Octocoral	uce-291453.phylip	NO	50	373	75	32.51	21.38	0.86	0.1	low.risk
Octocoral	uce-575.phylip	NO	50	403	53	26.24	18.55	0.85	0.12	low.risk
Octocoral	uce-29314.phylip	NO	50	638	81	35.24	23.98	0.84	0.1	low.risk
Octocoral	uce-291345.phylip	NO	50	342	47	24.59	17.06	0.85	0.12	low.risk
Octocoral	uce-1711.phylip	NO	50	338	83	22.48	21.79	0.86	0.1	low.risk
Octocoral	uce-293429.phylip	NO	50	494	78	37.95	23.11	0.85	0.1	low.risk
Octocoral	uce-555.phylip	NO	50	451	81	27.66	22.6	0.85	0.1	low.risk
Octocoral	uce-1723.phylip	NO	50	291	63	22.21	18.27	0.87	0.12	low.risk
Octocoral	uce-284045.phylip	NO	50	473	84	24.87	21.96	0.86	0.1	low.risk
Octocoral	uce-289382.phylip	NO	50	564	66	35.71	22.28	0.84	0.11	low.risk
Octocoral	uce-291246.phylip	NO	50	285	69	22.28	19.07	0.87	0.11	low.risk
Octocoral	uce-283327.phylip	NO	50	362	80	27.47	21.63	0.86	0.1	low.risk
Octocoral	uce-292921.phylip	NO	50	391	53	26.3	18	0.85	0.12	low.risk
Octocoral	uce-293582.phylip	NO	50	340	79	22.17	20.59	0.87	0.1	low.risk
Octocoral	uce-1100.phylip	NO	50	613	84	39.34	23.87	0.85	0.09	low.risk
Octocoral	uce-292742.phylip	NO	50	472	47	35.01	18.31	0.84	0.12	low.risk
Octocoral	uce-292379.phylip	NO	50	486	79	25.83	23.17	0.85	0.1	low.risk
Octocoral	uce-262778.phylip	NO	50	334	72	23.86	20.55	0.86	0.11	low.risk
Octocoral	uce-1301.phylip	NO	50	566	55	43.38	20.79	0.83	0.11	low.risk
Octocoral	uce-29473.phylip	NO	50	1097	81	53.25	27.47	0.82	0.11	low.risk
Octocoral	uce-287055.phylip	NO	50	210	68	19	18.37	0.88	0.12	low.risk
Octocoral	uce-293067.phylip	NO	50	300	63	26.7	18.96	0.86	0.11	low.risk
Octocoral	uce-291477.phylip	NO	50	331	59	34.32	18.85	0.86	0.11	low.risk
Octocoral	uce-29477.phylip	NO	50	420	73	28.78	21.68	0.85	0.1	low.risk
Octocoral	uce-293554.phylip	NO	50	321	73	21.7	20.52	0.86	0.11	low.risk
Octocoral	uce-21914.phylip	NO	50	453	77	30.32	22.46	0.85	0.1	low.risk
Octocoral	uce-912.phylip	NO	50	370	69	22.75	19.81	0.86	0.11	low.risk
Octocoral	uce-44.phylip	NO	50	251	68	24.95	18.96	0.87	0.11	low.risk
Octocoral	uce-1241.phylip	NO	50	537	80	28.98	22.32	0.85	0.1	low.risk
Octocoral	uce-263534.phylip	NO	50	564	55	29.29	20.17	0.84	0.11	low.risk
Octocoral	uce-897.phylip	NO	50	438	79	30.81	22.16	0.85	0.1	low.risk
Octocoral	uce-29898.phylip	NO	50	407	85	26.01	22.77	0.86	0.1	low.risk
Octocoral	uce-265120.phylip	NO	50	337	67	25.87	19.78	0.86	0.11	low.risk
Octocoral	uce-14825.phylip	NO	50	622	79	34.39	23.75	0.84	0.1	low.risk
Octocoral	uce-291455.phylip	NO	50	512	82	32.43	23.02	0.85	0.1	low.risk
Octocoral	uce-1661.phylip	NO	50	354	72	26.32	20.07	0.87	0.11	low.risk
Octocoral	uce-292922.phylip	NO	50	483	72	26.78	20.85	0.86	0.1	low.risk
Octocoral	uce-15796.phylip	NO	50	463	84	28.76	23.34	0.85	0.09	low.risk
Octocoral	uce-29328.phylip	NO	50	662	88	30.7	24.74	0.84	0.09	low.risk
Octocoral	uce-101.phylip	NO	50	263	77	26.14	20.16	0.87	0.11	low.risk
Octocoral	uce-1416.phylip	NO	50	495	49	28.25	18.72	0.84	0.12	low.risk
Octocoral	uce-21945.phylip	NO	50	406	71	21.76	20.96	0.85	0.1	low.risk
Octocoral	uce-454.phylip	NO	50	434	81	30.64	22.43	0.85	0.1	low.risk
Octocoral	uce-10004.phylip	NO	50	491	84	36.07	23.44	0.85	0.09	low.risk
Octocoral	uce-29935.phylip	NO	50	313	62	29.23	18.87	0.86	0.11	low.risk
Octocoral	uce-29645.phylip	NO	50	275	69	19.42	19.17	0.87	0.11	low.risk
Octocoral	uce-284038.phylip	NO	50	381	59	26.96	18.42	0.86	0.12	low.risk
Octocoral	uce-9863.phylip	NO	50	457	76	36.47	21.61	0.86	0.1	low.risk
Octocoral	uce-42.phylip	NO	50	505	79	30.83	22.87	0.85	0.1	low.risk
Octocoral	uce-1590.phylip	NO	50	308	67	23.01	18.52	0.88	0.12	low.risk
Octocoral	uce-292637.phylip	NO	50	452	67	33.13	21.08	0.85	0.11	low.risk
Octocoral	uce-1601.phylip	NO	50	379	57	28.78	18.24	0.86	0.12	low.risk
Octocoral	uce-9386.phylip	NO	50	461	51	24.1	16.78	0.86	0.13	low.risk
Octocoral	uce-292039.phylip	NO	50	416	57	36.96	19.59	0.84	0.11	low.risk
Octocoral	uce-292690.phylip	NO	50	287	54	19.05	17.35	0.86	0.12	low.risk
Octocoral	uce-315.phylip	NO	50	634	75	43.28	22.96	0.84	0.1	low.risk
Octocoral	uce-293513.phylip	NO	50	350	48	28.04	17.35	0.85	0.12	low.risk
Octocoral	uce-300.phylip	NO	50	404	78	28.85	22.11	0.85	0.1	low.risk
Octocoral	uce-14094.phylip	NO	50	1047	91	59.33	29.24	0.82	0.11	low.risk
Octocoral	uce-7100.phylip	NO	50	465	60	24.14	20.11	0.85	0.11	low.risk
Octocoral	uce-399.phylip	NO	50	882	92	43.66	27.31	0.83	0.1	low.risk
Octocoral	uce-29152.phylip	NO	50	913	78	50.04	27.03	0.82	0.11	low.risk
Octocoral	uce-292092.phylip	NO	50	516	85	32.75	22.85	0.86	0.1	low.risk
Octocoral	uce-291568.phylip	NO	50	289	73	22.71	19.97	0.87	0.11	low.risk
Octocoral	uce-291466.phylip	NO	50	364	76	22.3	21.39	0.86	0.1	low.risk
Octocoral	uce-1412.phylip	NO	50	719	58	32.59	22.06	0.83	0.11	low.risk
Octocoral	uce-1068.phylip	NO	50	476	69	33.8	21.91	0.84	0.1	low.risk
Octocoral	uce-1161.phylip	NO	50	707	56	35.17	20.66	0.83	0.11	low.risk
Octocoral	uce-29292.phylip	NO	50	350	85	22.31	21.74	0.87	0.1	low.risk
Octocoral	uce-505.phylip	NO	50	1300	84	51.38	30.26	0.82	0.12	low.risk
Octocoral	uce-29272.phylip	NO	50	388	75	25.98	21.54	0.85	0.1	low.risk
Octocoral	uce-1751.phylip	NO	50	292	49	20.29	16.49	0.86	0.13	low.risk
Octocoral	uce-940.phylip	NO	50	280	57	22.34	17.14	0.87	0.12	low.risk
Octocoral	uce-632.phylip	NO	50	600	70	28.13	21.49	0.85	0.1	low.risk
Octocoral	uce-292489.phylip	NO	50	334	65	41.89	19.45	0.86	0.11	low.risk
Octocoral	uce-20195.phylip	NO	50	483	61	37.24	20.93	0.84	0.11	low.risk
Octocoral	uce-763.phylip	NO	50	327	54	21.28	16.38	0.87	0.13	low.risk
Octocoral	uce-293034.phylip	NO	50	327	61	23.02	18.32	0.87	0.12	low.risk
Octocoral	uce-1433.phylip	NO	50	443	60	26.03	19.12	0.85	0.11	low.risk
Octocoral	uce-45.phylip	NO	50	425	92	32.37	23.47	0.86	0.09	low.risk
Octocoral	uce-27901.phylip	NO	50	476	74	32.51	21.12	0.86	0.1	low.risk
Octocoral	uce-292857.phylip	NO	50	358	83	21.78	21.14	0.87	0.1	low.risk
Octocoral	uce-292229.phylip	NO	50	565	77	31.83	22.01	0.85	0.1	low.risk
Octocoral	uce-224.phylip	NO	50	251	61	21.29	17.76	0.87	0.12	low.risk
Octocoral	uce-698.phylip	NO	50	756	73	42.84	23.43	0.84	0.1	low.risk
Octocoral	uce-263323.phylip	NO	50	378	75	30.19	20.81	0.86	0.1	low.risk
Octocoral	uce-1267.phylip	NO	50	318	79	23.84	20.28	0.87	0.11	low.risk
Octocoral	uce-397.phylip	NO	50	501	79	35.29	23.25	0.85	0.1	low.risk
Octocoral	uce-29549.phylip	NO	50	312	47	29.93	16.71	0.85	0.13	low.risk
Octocoral	uce-29195.phylip	NO	50	388	74	30.84	21.46	0.85	0.1	low.risk
Octocoral	uce-272621.phylip	NO	50	541	53	35.91	20.4	0.83	0.12	low.risk
Octocoral	uce-27754.phylip	NO	50	322	70	25.93	19.01	0.87	0.11	low.risk
Octocoral	uce-261877.phylip	NO	50	612	84	32.72	24.36	0.84	0.09	low.risk
Octocoral	uce-291285.phylip	NO	50	515	52	32.48	19.94	0.83	0.12	low.risk
Octocoral	uce-282080.phylip	NO	50	599	76	39.57	23.59	0.84	0.1	low.risk
Octocoral	uce-291430.phylip	NO	50	300	51	23.9	17.23	0.86	0.12	low.risk
Octocoral	uce-16808.phylip	NO	50	323	78	21.81	20.66	0.87	0.1	low.risk
Octocoral	uce-29867.phylip	NO	50	490	56	33.92	20.06	0.84	0.11	low.risk
Octocoral	uce-1741.phylip	NO	50	549	73	34.36	21.94	0.85	0.1	low.risk
Octocoral	uce-150.phylip	NO	50	449	84	23.12	22.98	0.85	0.1	low.risk
Octocoral	uce-29588.phylip	NO	50	747	72	45.06	24.66	0.83	0.11	low.risk
Octocoral	uce-291750.phylip	NO	50	351	70	35.34	20.45	0.86	0.11	low.risk
Octocoral	uce-291724.phylip	NO	50	625	71	41.46	23.77	0.83	0.1	low.risk
Octocoral	uce-292215.phylip	NO	50	253	57	19.74	17.4	0.87	0.12	low.risk
Octocoral	uce-291605.phylip	NO	50	345	73	26.2	20.82	0.86	0.1	low.risk
Octocoral	uce-29509.phylip	NO	50	397	70	30.84	20.85	0.85	0.11	low.risk
Octocoral	uce-29858.phylip	NO	50	496	53	31.36	19.82	0.84	0.12	low.risk
Octocoral	uce-293377.phylip	NO	50	356	84	24.85	22.1	0.86	0.1	low.risk
Octocoral	uce-291914.phylip	NO	50	373	74	29.97	20.92	0.86	0.1	low.risk
Octocoral	uce-1461.phylip	NO	50	329	64	25.93	18.92	0.86	0.11	low.risk
Octocoral	uce-1693.phylip	NO	50	629	77	39.36	24.06	0.84	0.1	low.risk
Octocoral	uce-291944.phylip	NO	50	383	70	35.7	20.58	0.86	0.11	low.risk
Octocoral	uce-286869.phylip	NO	50	449	77	29.56	22.04	0.85	0.1	low.risk
Octocoral	uce-1112.phylip	NO	50	424	83	34.25	22.62	0.85	0.1	low.risk
Octocoral	uce-11645.phylip	NO	50	352	49	24.8	17.35	0.85	0.12	low.risk
Octocoral	uce-1632.phylip	NO	50	503	73	34.2	22.21	0.85	0.1	low.risk
Octocoral	uce-264657.phylip	NO	50	586	68	33.19	22.42	0.84	0.1	low.risk
Octocoral	uce-284323.phylip	NO	50	761	84	38.79	25.91	0.83	0.1	low.risk
Octocoral	uce-292488.phylip	NO	50	487	82	30.29	23.43	0.85	0.1	low.risk
Octocoral	uce-293128.phylip	NO	50	533	81	33.98	23.54	0.85	0.1	low.risk
Octocoral	uce-266812.phylip	NO	50	604	76	40.69	24.03	0.84	0.1	low.risk
Octocoral	uce-266519.phylip	NO	50	350	82	22.37	20.93	0.87	0.1	low.risk
Octocoral	uce-286335.phylip	NO	50	598	91	32.73	25.19	0.84	0.09	low.risk
Octocoral	uce-286886.phylip	NO	50	393	65	28.09	20.32	0.85	0.11	low.risk
Octocoral	uce-292682.phylip	NO	50	299	80	25	20.51	0.87	0.11	low.risk
Octocoral	uce-291955.phylip	NO	50	1078	80	54.14	26.53	0.83	0.1	low.risk
Octocoral	uce-284631.phylip	NO	50	366	68	23.15	20.3	0.86	0.11	low.risk
Octocoral	uce-29116.phylip	NO	50	468	55	37.32	19.89	0.84	0.11	low.risk
Octocoral	uce-1021.phylip	NO	50	353	61	21.93	18.98	0.86	0.11	low.risk
Octocoral	uce-1579.phylip	NO	50	693	73	34.26	23.43	0.84	0.1	low.risk
Octocoral	uce-70.phylip	NO	50	337	71	22.77	20.2	0.86	0.11	low.risk
Octocoral	uce-166.phylip	NO	50	483	66	37.06	20.7	0.85	0.11	low.risk
Octocoral	uce-285136.phylip	NO	50	432	66	29.29	21.01	0.85	0.11	low.risk
Octocoral	uce-29178.phylip	NO	50	554	58	36.35	21.3	0.83	0.11	low.risk
Octocoral	uce-29338.phylip	NO	50	518	80	33.08	22.59	0.85	0.1	low.risk
Octocoral	uce-291863.phylip	NO	50	660	71	38.65	23.77	0.83	0.1	low.risk
Octocoral	uce-293214.phylip	NO	50	488	82	29.2	22.19	0.86	0.1	low.risk
Octocoral	uce-262818.phylip	NO	50	620	70	42.54	23.45	0.83	0.1	low.risk
Octocoral	uce-20194.phylip	NO	50	417	49	27.46	18.35	0.84	0.12	low.risk
Octocoral	uce-291139.phylip	NO	50	434	51	29.85	18.11	0.85	0.12	low.risk
Octocoral	uce-475.phylip	NO	50	369	54	26.8	18.47	0.85	0.12	low.risk
Octocoral	uce-79.phylip	NO	50	448	88	28.57	23.48	0.85	0.09	low.risk
Octocoral	uce-583.phylip	NO	50	318	65	19.34	19	0.87	0.11	low.risk
Octocoral	uce-1530.phylip	NO	50	443	83	28.65	21.74	0.86	0.1	low.risk
Octocoral	uce-3407.phylip	NO	50	507	81	33.81	22.55	0.85	0.1	low.risk
Octocoral	uce-28880.phylip	NO	50	375	51	30.4	18.14	0.85	0.12	low.risk
Octocoral	uce-265032.phylip	NO	50	559	80	41.83	23.99	0.84	0.1	low.risk
Octocoral	uce-771.phylip	NO	50	291	64	21.26	18.67	0.87	0.12	low.risk
Octocoral	uce-174.phylip	NO	50	278	49	21.37	15.63	0.87	0.13	low.risk
Octocoral	uce-263571.phylip	NO	50	360	58	32.26	18.87	0.85	0.11	low.risk
Octocoral	uce-292317.phylip	NO	50	550	58	32.69	20.02	0.84	0.11	low.risk
Octocoral	uce-29792.phylip	NO	50	376	60	25.38	18.64	0.86	0.12	low.risk
Octocoral	uce-738.phylip	NO	50	536	84	40.68	23.85	0.85	0.09	low.risk
Octocoral	uce-5657.phylip	NO	50	790	69	49.33	25.1	0.82	0.11	low.risk
Octocoral	uce-29273.phylip	NO	50	386	79	24.84	21.81	0.86	0.1	low.risk
Octocoral	uce-26572.phylip	NO	50	703	64	42.87	23.62	0.83	0.11	low.risk
Octocoral	uce-264970.phylip	NO	50	262	77	28.92	19.28	0.88	0.11	low.risk
Octocoral	uce-283761.phylip	NO	50	580	85	35.61	24.79	0.84	0.09	low.risk
Octocoral	uce-476.phylip	NO	50	424	88	31.63	22.88	0.86	0.09	low.risk
Octocoral	uce-1287.phylip	NO	50	419	72	32.01	21.05	0.86	0.1	low.risk
Octocoral	uce-284518.phylip	NO	50	434	81	29.27	22.62	0.85	0.1	low.risk
Octocoral	uce-260293.phylip	NO	50	753	86	38.59	24.84	0.84	0.09	low.risk
Octocoral	uce-882.phylip	NO	50	238	64	18.57	18.15	0.87	0.12	low.risk
Octocoral	uce-293196.phylip	NO	50	307	81	22.23	21.18	0.87	0.1	low.risk
Octocoral	uce-21872.phylip	NO	50	496	78	40.53	23.12	0.85	0.1	low.risk
Octocoral	uce-291763.phylip	NO	50	511	65	44.31	21.46	0.84	0.11	low.risk
Octocoral	uce-292576.phylip	NO	50	349	58	28.05	18.83	0.85	0.11	low.risk
Octocoral	uce-291255.phylip	NO	50	263	69	20.61	19.21	0.87	0.11	low.risk
Octocoral	uce-265088.phylip	NO	50	458	61	26.16	20.53	0.84	0.11	low.risk
Octocoral	uce-4818.phylip	NO	50	463	93	33.46	24.1	0.85	0.09	low.risk
Octocoral	uce-807.phylip	NO	50	438	87	27.37	23	0.86	0.09	low.risk
Octocoral	uce-1225.phylip	NO	50	170	47	15.78	14.39	0.88	0.14	low.risk
Octocoral	uce-292719.phylip	NO	50	250	66	21.82	18.65	0.87	0.12	low.risk
Octocoral	uce-293014.phylip	NO	50	434	70	28.17	19.52	0.87	0.11	low.risk
Octocoral	uce-263278.phylip	NO	50	377	82	23.47	21.98	0.86	0.1	low.risk
Octocoral	uce-915.phylip	NO	50	322	69	23.43	19.1	0.87	0.11	low.risk
Octocoral	uce-1059.phylip	NO	50	521	54	37.2	20.31	0.83	0.11	low.risk
Octocoral	uce-292924.phylip	NO	50	601	72	41.38	23.46	0.84	0.1	low.risk
Octocoral	uce-291264.phylip	NO	50	277	54	24.77	17.31	0.86	0.12	low.risk
Octocoral	uce-29107.phylip	NO	50	966	84	40.63	25.96	0.83	0.1	low.risk
Octocoral	uce-99.phylip	NO	50	443	76	26.15	21.66	0.85	0.1	low.risk
Octocoral	uce-874.phylip	NO	50	276	78	20.67	20.48	0.87	0.11	low.risk
Octocoral	uce-291272.phylip	NO	50	389	79	24.62	21.6	0.86	0.1	low.risk
Octocoral	uce-285323.phylip	NO	50	430	82	29.38	22.6	0.85	0.1	low.risk
Octocoral	uce-287467.phylip	NO	50	444	82	23.26	21.88	0.86	0.1	low.risk
Octocoral	uce-292500.phylip	NO	50	481	71	31.99	21.54	0.85	0.1	low.risk
Octocoral	uce-339.phylip	NO	50	664	82	29.55	23.77	0.84	0.1	low.risk
Octocoral	uce-264168.phylip	NO	50	463	72	28.85	21.98	0.85	0.1	low.risk
Octocoral	uce-16970.phylip	NO	50	366	74	28.61	20.91	0.86	0.1	low.risk
Octocoral	uce-29334.phylip	NO	50	407	79	29.48	21.92	0.86	0.1	low.risk
Octocoral	uce-292272.phylip	NO	50	474	58	27.82	19.2	0.85	0.11	low.risk
Octocoral	uce-1771.phylip	NO	50	404	83	34.17	21.86	0.86	0.1	low.risk
Octocoral	uce-29962.phylip	NO	50	386	52	27.1	18.07	0.85	0.12	low.risk
Octocoral	uce-1480.phylip	NO	50	449	86	33.88	22.87	0.86	0.09	low.risk
Octocoral	uce-29365.phylip	NO	50	540	51	29.32	20.02	0.83	0.12	low.risk
Octocoral	uce-293126.phylip	NO	50	529	83	29.72	22.76	0.85	0.1	low.risk
Octocoral	uce-291031.phylip	NO	50	749	86	36.98	26.54	0.83	0.1	low.risk
Octocoral	uce-14711.phylip	NO	50	299	85	34.17	21.44	0.87	0.1	low.risk
Octocoral	uce-318.phylip	NO	50	520	49	35.92	19.05	0.84	0.12	low.risk
Octocoral	uce-291357.phylip	NO	50	1126	66	53.58	26.26	0.82	0.12	low.risk
Octocoral	uce-291675.phylip	NO	50	267	72	19.33	18.52	0.89	0.12	low.risk
Octocoral	uce-266407.phylip	NO	50	398	48	30.9	17.91	0.84	0.12	low.risk
Octocoral	uce-434.phylip	NO	50	239	58	19.74	17.32	0.87	0.12	low.risk
Octocoral	uce-292372.phylip	NO	50	393	68	30.95	20.56	0.85	0.11	low.risk
Octocoral	uce-6824.phylip	NO	50	459	75	35.42	22.41	0.85	0.1	low.risk
Octocoral	uce-265209.phylip	NO	50	377	69	22.23	20.66	0.85	0.11	low.risk
Octocoral	uce-292441.phylip	NO	50	627	62	30.76	19.76	0.85	0.11	low.risk
Octocoral	uce-483.phylip	NO	50	358	56	29.91	18.24	0.86	0.12	low.risk
Octocoral	uce-263730.phylip	NO	50	532	65	30.68	20.97	0.85	0.11	low.risk
Octocoral	uce-261752.phylip	NO	50	643	86	44.74	24.95	0.84	0.09	low.risk
Octocoral	uce-9103.phylip	NO	50	488	78	31.36	22.96	0.85	0.1	low.risk
Octocoral	uce-911.phylip	NO	50	355	80	28.99	21.64	0.86	0.1	low.risk
Octocoral	uce-293228.phylip	NO	50	475	49	26.52	19.03	0.84	0.12	low.risk
Octocoral	uce-1185.phylip	NO	50	338	63	24.11	19.31	0.86	0.11	low.risk
Octocoral	uce-292412.phylip	NO	50	477	58	29.19	20.43	0.84	0.11	low.risk
Octocoral	uce-266091.phylip	NO	50	306	65	19.36	19.16	0.86	0.11	low.risk
Octocoral	uce-292808.phylip	NO	50	338	76	30.49	20.76	0.86	0.1	low.risk
Octocoral	uce-283135.phylip	NO	50	335	71	26.09	19.87	0.87	0.11	low.risk
Octocoral	uce-293510.phylip	NO	50	358	71	26.21	20.57	0.86	0.11	low.risk
Octocoral	uce-700.phylip	NO	50	469	72	29.13	21.66	0.85	0.1	low.risk
Octocoral	uce-695.phylip	NO	50	360	60	22.04	19.33	0.85	0.11	low.risk
Octocoral	uce-29579.phylip	NO	50	294	48	24.75	16.59	0.86	0.13	low.risk
Octocoral	uce-10541.phylip	NO	50	822	92	52.98	26.64	0.84	0.09	low.risk
Octocoral	uce-1690.phylip	NO	50	282	64	18.67	18.43	0.87	0.12	low.risk
Octocoral	uce-29894.phylip	NO	50	1034	64	54.39	26.8	0.82	0.13	low.risk
Octocoral	uce-284034.phylip	NO	50	613	48	34.78	19.14	0.83	0.12	low.risk
Octocoral	uce-29801.phylip	NO	50	316	58	23.84	18.17	0.86	0.12	low.risk
Octocoral	uce-466.phylip	NO	50	353	47	23.5	16.46	0.86	0.13	low.risk
Octocoral	uce-289263.phylip	NO	50	308	83	22.1	21.45	0.87	0.1	low.risk
Octocoral	uce-293499.phylip	NO	50	263	68	26.89	18.79	0.87	0.12	low.risk
Octocoral	uce-292329.phylip	NO	50	388	70	23.71	20.19	0.86	0.11	low.risk
Octocoral	uce-473.phylip	NO	50	319	52	27.52	17.58	0.85	0.12	low.risk
Octocoral	uce-264517.phylip	NO	50	829	89	44.12	27.15	0.83	0.1	low.risk
Octocoral	uce-728.phylip	NO	50	604	68	35.59	21.79	0.84	0.1	low.risk
Octocoral	uce-292985.phylip	NO	50	332	66	20.7	18.57	0.87	0.12	low.risk
Octocoral	uce-28264.phylip	NO	50	518	72	32.27	22.44	0.84	0.1	low.risk
Octocoral	uce-227.phylip	NO	50	504	89	36.37	23.31	0.86	0.09	low.risk
Octocoral	uce-293197.phylip	NO	50	289	52	19.47	16.63	0.87	0.13	low.risk
Octocoral	uce-291600.phylip	NO	50	384	80	26.5	21.92	0.86	0.1	low.risk
Octocoral	uce-29146.phylip	NO	50	569	67	41.24	21.93	0.84	0.11	low.risk
Octocoral	uce-72.phylip	NO	50	424	65	22.27	20.37	0.85	0.11	low.risk
Octocoral	uce-263370.phylip	NO	50	474	70	27.51	21.99	0.84	0.1	low.risk
Octocoral	uce-292002.phylip	NO	50	507	55	30.39	20.3	0.84	0.11	low.risk
Octocoral	uce-1218.phylip	NO	50	240	49	17.3	15.64	0.87	0.13	low.risk
Octocoral	uce-260967.phylip	NO	50	692	71	36.25	24.23	0.83	0.11	low.risk
Octocoral	uce-1329.phylip	NO	50	428	83	25.5	21.89	0.86	0.1	low.risk
Octocoral	uce-264374.phylip	NO	50	433	66	31.69	20.92	0.85	0.11	low.risk
Octocoral	uce-29387.phylip	NO	50	524	86	30.14	24.04	0.85	0.09	low.risk
Octocoral	uce-291871.phylip	NO	50	500	66	27.57	21.27	0.84	0.11	low.risk
Octocoral	uce-1647.phylip	NO	50	399	83	24.84	21.55	0.87	0.1	low.risk
Octocoral	uce-401.phylip	NO	50	531	76	35.33	22.64	0.85	0.1	low.risk
Octocoral	uce-29441.phylip	NO	50	346	59	28.61	19.02	0.85	0.11	low.risk
Octocoral	uce-291284.phylip	NO	50	370	75	30.31	20.59	0.86	0.11	low.risk
Octocoral	uce-579.phylip	NO	50	1035	69	65.95	26.77	0.82	0.12	low.risk
Octocoral	uce-1465.phylip	NO	50	375	76	19.81	19.77	0.88	0.11	low.risk
Octocoral	uce-29777.phylip	NO	50	299	56	28.44	17.97	0.86	0.12	low.risk
Octocoral	uce-10802.phylip	NO	50	530	85	32.74	23.42	0.85	0.09	low.risk
Octocoral	uce-286101.phylip	NO	50	431	68	31.15	21.18	0.85	0.11	low.risk
Octocoral	uce-291097.phylip	NO	50	518	63	39.04	21.37	0.84	0.11	low.risk
Octocoral	uce-292129.phylip	NO	50	371	84	22.38	21.17	0.87	0.1	low.risk
Octocoral	uce-16017.phylip	NO	50	419	64	32.84	20.13	0.85	0.11	low.risk
Octocoral	uce-293443.phylip	NO	50	630	54	35.5	21.51	0.83	0.12	low.risk
Octocoral	uce-292016.phylip	NO	50	298	76	25.73	20.4	0.87	0.11	low.risk
Octocoral	uce-265671.phylip	NO	50	404	66	27.3	20.54	0.85	0.11	low.risk
Octocoral	uce-265214.phylip	NO	50	303	63	26.22	18.68	0.87	0.12	low.risk
Octocoral	uce-29315.phylip	NO	50	541	73	38.82	22.57	0.84	0.1	low.risk
Octocoral	uce-78.phylip	NO	50	730	87	43.94	23.73	0.85	0.09	low.risk
Octocoral	uce-677.phylip	NO	50	622	62	37.89	20.99	0.84	0.11	low.risk
Octocoral	uce-291805.phylip	NO	50	416	67	30.72	20.22	0.86	0.11	low.risk
Octocoral	uce-289423.phylip	NO	50	428	84	30.05	22.72	0.86	0.1	low.risk
Octocoral	uce-291828.phylip	NO	50	283	66	23.27	19.09	0.87	0.11	low.risk
Octocoral	uce-8008.phylip	NO	50	641	71	27.06	23.17	0.84	0.1	low.risk
Octocoral	uce-291652.phylip	NO	50	377	77	27.81	21.55	0.86	0.1	low.risk
Octocoral	uce-1271.phylip	NO	50	508	70	27.79	21.55	0.85	0.1	low.risk
Octocoral	uce-1702.phylip	NO	50	335	75	20.94	20.77	0.86	0.1	low.risk
Octocoral	uce-265140.phylip	NO	50	359	52	27.4	18.14	0.85	0.12	low.risk
Octocoral	uce-423.phylip	NO	50	320	74	24.11	20.17	0.87	0.11	low.risk
Octocoral	uce-263693.phylip	NO	50	440	67	33.6	20.94	0.85	0.11	low.risk
Octocoral	uce-291907.phylip	NO	50	323	70	21.25	18.82	0.88	0.12	low.risk
Octocoral	uce-262000.phylip	NO	50	861	66	45.54	25.11	0.82	0.11	low.risk
Octocoral	uce-293516.phylip	NO	50	515	74	33.23	22.82	0.84	0.1	low.risk
Octocoral	uce-291311.phylip	NO	50	313	71	19.99	18.12	0.89	0.12	low.risk
Octocoral	uce-291416.phylip	NO	50	497	57	32.7	20.37	0.84	0.11	low.risk
Octocoral	uce-287501.phylip	NO	50	687	77	35.12	23.75	0.84	0.1	low.risk
Octocoral	uce-889.phylip	NO	50	573	53	27.09	18.33	0.85	0.12	low.risk
Octocoral	uce-7645.phylip	NO	50	449	87	24.92	23.57	0.85	0.09	low.risk
Octocoral	uce-865.phylip	NO	50	880	91	39.1	27.31	0.83	0.1	low.risk
Octocoral	uce-291354.phylip	NO	50	468	69	36.78	21.41	0.85	0.1	low.risk
Octocoral	uce-1170.phylip	NO	50	240	51	19.3	16.03	0.87	0.13	low.risk
Octocoral	uce-291858.phylip	NO	50	347	64	30.45	19.58	0.86	0.11	low.risk
Octocoral	uce-264555.phylip	NO	50	501	76	31.12	22.95	0.84	0.1	low.risk
Octocoral	uce-29872.phylip	NO	50	327	68	24.04	19.93	0.86	0.11	low.risk
Octocoral	uce-252.phylip	NO	50	347	48	18.99	17.17	0.85	0.12	low.risk
Octocoral	uce-292242.phylip	NO	50	457	48	28.07	18.62	0.84	0.12	low.risk
Octocoral	uce-589.phylip	NO	50	321	54	28.3	17.48	0.86	0.12	low.risk
Octocoral	uce-261228.phylip	NO	50	467	81	37.63	22.36	0.85	0.1	low.risk
Octocoral	uce-260348.phylip	NO	50	386	72	30.72	21.17	0.85	0.1	low.risk
Octocoral	uce-77.phylip	NO	50	530	81	38.09	23.45	0.85	0.1	low.risk
Octocoral	uce-805.phylip	NO	50	358	68	20.19	19.29	0.87	0.11	low.risk
Octocoral	uce-291236.phylip	NO	50	381	68	25	19.52	0.86	0.11	low.risk
Octocoral	uce-435.phylip	NO	50	587	80	50.28	23.31	0.85	0.1	low.risk
Octocoral	uce-262341.phylip	NO	50	987	83	41.23	25.51	0.83	0.1	low.risk
Octocoral	uce-374.phylip	NO	50	195	55	18.43	16.2	0.88	0.13	low.risk
Octocoral	uce-881.phylip	NO	50	230	53	19.19	15.63	0.88	0.14	low.risk
Octocoral	uce-260821.phylip	NO	50	424	78	31.35	21.71	0.86	0.1	low.risk
Octocoral	uce-287217.phylip	NO	50	301	50	22.52	16.9	0.86	0.12	low.risk
Octocoral	uce-3586.phylip	NO	50	434	74	30.42	21.89	0.85	0.1	low.risk
Octocoral	uce-26404.phylip	NO	50	468	57	28.56	20.04	0.84	0.11	low.risk
Octocoral	uce-22.phylip	NO	50	511	72	27.57	21.14	0.85	0.1	low.risk
Octocoral	uce-285428.phylip	NO	50	256	76	22.87	19.84	0.87	0.11	low.risk
Octocoral	uce-264619.phylip	NO	50	422	82	29.01	22.48	0.86	0.1	low.risk
Octocoral	uce-1407.phylip	NO	50	437	74	37.52	21.56	0.85	0.1	low.risk
Octocoral	uce-285750.phylip	NO	50	600	81	41.23	23.88	0.84	0.1	low.risk
Octocoral	uce-29955.phylip	NO	50	317	58	19.61	17.53	0.87	0.12	low.risk
Octocoral	uce-28595.phylip	NO	50	389	63	25.86	19.95	0.85	0.11	low.risk
Octocoral	uce-291594.phylip	NO	50	391	70	26.54	20.5	0.86	0.11	low.risk
Octocoral	uce-21860.phylip	NO	50	416	61	25.55	18.74	0.86	0.11	low.risk
Octocoral	uce-271810.phylip	NO	50	303	55	20.57	17.32	0.86	0.12	low.risk
Octocoral	uce-1452.phylip	NO	50	432	69	23.43	19.98	0.86	0.11	low.risk
Octocoral	uce-286014.phylip	NO	50	844	82	39.54	25.05	0.84	0.1	low.risk
Octocoral	uce-29113.phylip	NO	50	368	68	21.27	19.74	0.86	0.11	low.risk
Octocoral	uce-285061.phylip	NO	50	345	81	22.38	21.7	0.86	0.1	low.risk
Octocoral	uce-260079.phylip	NO	50	443	49	27.76	18.21	0.84	0.12	low.risk
Octocoral	uce-292787.phylip	NO	50	660	57	39.52	22.22	0.83	0.11	low.risk
Octocoral	uce-1034.phylip	NO	50	429	63	24.19	20.49	0.85	0.11	low.risk
Octocoral	uce-292873.phylip	NO	50	249	54	16.41	16.19	0.88	0.13	low.risk
Octocoral	uce-1302.phylip	NO	50	288	63	23.5	18.46	0.87	0.12	low.risk
Octocoral	uce-265555.phylip	NO	50	691	80	47.47	24.33	0.84	0.1	low.risk
Octocoral	uce-293219.phylip	NO	50	331	78	25.16	21.13	0.86	0.1	low.risk
Octocoral	uce-292638.phylip	NO	50	407	76	25.33	20.89	0.86	0.1	low.risk
Octocoral	uce-292756.phylip	NO	50	509	76	26.33	23.01	0.84	0.1	low.risk
Octocoral	uce-29774.phylip	NO	50	401	78	27.13	21.76	0.86	0.1	low.risk
Octocoral	uce-29694.phylip	NO	50	342	56	28.63	18.42	0.85	0.12	low.risk
Octocoral	uce-11572.phylip	NO	50	490	74	28.67	22.05	0.85	0.1	low.risk
Octocoral	uce-495.phylip	NO	50	400	63	28.18	18.82	0.86	0.11	low.risk
Octocoral	uce-292975.phylip	NO	50	659	90	31.12	25.32	0.84	0.09	low.risk
Octocoral	uce-262143.phylip	NO	50	345	85	21.17	20.99	0.87	0.1	low.risk
Octocoral	uce-282502.phylip	NO	50	330	75	24.98	20.75	0.86	0.1	low.risk
Octocoral	uce-1272.phylip	NO	50	796	87	39.43	25.97	0.83	0.1	low.risk
Octocoral	uce-27636.phylip	NO	50	462	83	26.47	21.78	0.86	0.1	low.risk
Octocoral	uce-293529.phylip	NO	50	559	68	37.56	22.58	0.84	0.1	low.risk
Octocoral	uce-10315.phylip	NO	50	423	92	24.08	23.18	0.86	0.09	low.risk
Octocoral	uce-392.phylip	NO	50	358	72	29.45	20.21	0.86	0.11	low.risk
Octocoral	uce-883.phylip	NO	50	637	54	39.85	20.57	0.83	0.11	low.risk
Octocoral	uce-1140.phylip	NO	50	325	51	17.35	17.14	0.86	0.12	low.risk
Octocoral	uce-260512.phylip	NO	50	293	59	18.43	18.3	0.86	0.12	low.risk
Octocoral	uce-707.phylip	NO	50	831	81	56.82	25.95	0.83	0.1	low.risk
Octocoral	uce-29881.phylip	NO	50	510	72	31.57	21.53	0.85	0.1	low.risk
Octocoral	uce-29220.phylip	NO	50	343	72	25.48	19.58	0.87	0.11	low.risk
Octocoral	uce-291555.phylip	NO	50	262	68	21.75	19.14	0.87	0.11	low.risk
Octocoral	uce-6927.phylip	NO	50	317	62	20.46	18.61	0.86	0.12	low.risk
Octocoral	uce-292056.phylip	NO	50	459	57	24.51	19.53	0.85	0.11	low.risk
Octocoral	uce-12118.phylip	NO	50	755	85	42.66	25.54	0.84	0.1	low.risk
Octocoral	uce-571.phylip	NO	50	375	86	22.58	21.93	0.87	0.1	low.risk
Octocoral	uce-126.phylip	NO	50	360	69	27.79	20.07	0.86	0.11	low.risk
Octocoral	uce-860.phylip	NO	50	256	55	23.75	16.42	0.88	0.13	low.risk
Octocoral	uce-28924.phylip	NO	50	376	74	33.88	21.13	0.86	0.1	low.risk
Octocoral	uce-292956.phylip	NO	50	347	47	28.67	16.86	0.85	0.12	low.risk
Octocoral	uce-278.phylip	NO	50	400	55	32.54	19	0.85	0.12	low.risk
Octocoral	uce-614.phylip	NO	50	304	55	20.47	17.59	0.86	0.12	low.risk
Octocoral	uce-567.phylip	NO	50	463	80	27.3	22.38	0.85	0.1	low.risk
Octocoral	uce-293481.phylip	NO	50	316	52	31.46	17.56	0.85	0.12	low.risk
Octocoral	uce-623.phylip	NO	50	290	78	22.81	20.66	0.87	0.1	low.risk
Octocoral	uce-378.phylip	NO	50	503	78	22.86	21.2	0.86	0.1	low.risk
Octocoral	uce-260873.phylip	NO	50	426	82	24.91	22.6	0.85	0.1	low.risk
Octocoral	uce-292970.phylip	NO	50	385	81	26.48	21.82	0.86	0.1	low.risk
Octocoral	uce-429.phylip	NO	50	410	83	27.51	21.88	0.86	0.1	low.risk
Octocoral	uce-1464.phylip	NO	50	351	50	20.67	17.25	0.85	0.12	low.risk
Octocoral	uce-29361.phylip	NO	50	333	65	24.23	19.3	0.86	0.11	low.risk
Octocoral	uce-291075.phylip	NO	50	367	68	24.72	20.21	0.86	0.11	low.risk
Octocoral	uce-14026.phylip	NO	50	492	54	26.1	19.69	0.84	0.11	low.risk
Octocoral	uce-572.phylip	NO	50	257	58	26.04	17.7	0.87	0.12	low.risk
Octocoral	uce-266112.phylip	NO	50	502	64	33.38	21.23	0.84	0.11	low.risk
Octocoral	uce-292026.phylip	NO	50	821	63	44.08	22.84	0.83	0.11	low.risk
Octocoral	uce-1252.phylip	NO	50	1103	64	46.24	25.16	0.82	0.12	low.risk
Octocoral	uce-288870.phylip	NO	50	441	79	23.92	22.43	0.85	0.1	low.risk
Octocoral	uce-29590.phylip	NO	50	501	65	39.19	20.93	0.85	0.11	low.risk
Octocoral	uce-29558.phylip	NO	50	324	60	25.18	18.22	0.86	0.12	low.risk
Octocoral	uce-1610.phylip	NO	50	789	86	40.84	24.53	0.84	0.09	low.risk
Octocoral	uce-285615.phylip	NO	50	356	67	22.1	20.01	0.86	0.11	low.risk
Octocoral	uce-291175.phylip	NO	50	503	86	30.65	23.65	0.85	0.09	low.risk
Octocoral	uce-257.phylip	NO	50	338	54	20.34	16.92	0.87	0.13	low.risk
Octocoral	uce-49.phylip	NO	50	426	81	30.29	21.43	0.86	0.1	low.risk
Octocoral	uce-1294.phylip	NO	50	483	56	41.11	20.09	0.84	0.11	low.risk
Octocoral	uce-29266.phylip	NO	50	140	51	17.95	14.72	0.89	0.14	low.risk
Octocoral	uce-1141.phylip	NO	50	405	52	26.88	18.55	0.85	0.12	low.risk
Octocoral	uce-142.phylip	NO	50	258	74	19.11	18.7	0.89	0.12	low.risk
Octocoral	uce-29516.phylip	NO	50	321	52	23.23	17.64	0.85	0.12	low.risk
Octocoral	uce-284935.phylip	NO	50	550	75	35.98	22.6	0.85	0.1	low.risk
Octocoral	uce-1355.phylip	NO	50	651	65	46.91	22.38	0.83	0.11	low.risk
Octocoral	uce-21991.phylip	NO	50	318	52	21.79	17.61	0.85	0.12	low.risk
Octocoral	uce-291309.phylip	NO	50	395	64	21.54	18.96	0.86	0.11	low.risk
Octocoral	uce-265283.phylip	NO	50	579	61	31.32	21.99	0.83	0.11	low.risk
Octocoral	uce-292468.phylip	NO	50	358	70	24.37	20.48	0.86	0.11	low.risk
Octocoral	uce-1421.phylip	NO	50	526	80	45.13	23	0.85	0.1	low.risk
Octocoral	uce-271098.phylip	NO	50	290	55	23.03	17.35	0.86	0.12	low.risk
Octocoral	uce-777.phylip	NO	50	359	79	34.05	20.84	0.87	0.1	low.risk
Octocoral	uce-293125.phylip	NO	50	371	69	24	20.56	0.86	0.11	low.risk
Octocoral	uce-1705.phylip	NO	50	1493	57	53.66	29.53	0.81	0.17	low.risk
Octocoral	uce-293309.phylip	NO	50	441	61	33.58	19.91	0.85	0.11	low.risk
Octocoral	uce-29948.phylip	NO	50	349	60	28.41	19.15	0.85	0.11	low.risk
Octocoral	uce-1139.phylip	NO	50	354	49	21.84	17.05	0.85	0.12	low.risk
Octocoral	uce-1217.phylip	NO	50	236	49	28.93	15.77	0.87	0.13	low.risk
Octocoral	uce-29847.phylip	NO	50	246	52	18.48	16.04	0.87	0.13	low.risk
Octocoral	uce-291939.phylip	NO	50	484	68	34.76	21.02	0.85	0.11	low.risk
Octocoral	uce-28944.phylip	NO	50	828	91	45.38	25.17	0.84	0.09	low.risk
Octocoral	uce-261387.phylip	NO	50	516	82	30.69	23.5	0.85	0.1	low.risk
Octocoral	uce-284768.phylip	NO	50	398	58	28.92	19.51	0.85	0.11	low.risk
Octocoral	uce-293317.phylip	NO	50	309	58	23.38	17.82	0.87	0.12	low.risk
Octocoral	uce-956.phylip	NO	50	253	83	23.28	20.71	0.88	0.1	low.risk
Octocoral	uce-283240.phylip	NO	50	301	63	23.29	18.78	0.86	0.11	low.risk
Octocoral	uce-292587.phylip	NO	50	442	61	33.87	20.4	0.84	0.11	low.risk
Octocoral	uce-1490.phylip	NO	50	502	73	31.4	22.08	0.85	0.1	low.risk
Octocoral	uce-293089.phylip	NO	50	812	83	45.86	24.7	0.84	0.1	low.risk
Octocoral	uce-387.phylip	NO	50	596	60	38.62	20.64	0.84	0.11	low.risk
Octocoral	uce-266976.phylip	NO	50	809	84	45.56	25.34	0.84	0.1	low.risk
Octocoral	uce-293305.phylip	NO	50	375	56	32.04	18.93	0.85	0.12	low.risk
Octocoral	uce-292639.phylip	NO	50	489	64	36.15	20.62	0.85	0.11	low.risk
Octocoral	uce-291894.phylip	NO	50	624	66	32.75	20.6	0.85	0.11	low.risk
Octocoral	uce-29662.phylip	NO	50	355	51	23.44	17.3	0.86	0.12	low.risk
Octocoral	uce-293203.phylip	NO	50	348	61	28.3	19.25	0.86	0.11	low.risk
Octocoral	uce-29742.phylip	NO	50	278	58	18.21	16.91	0.88	0.13	low.risk
Octocoral	uce-1091.phylip	NO	50	813	79	54.46	25.05	0.83	0.1	low.risk
Octocoral	uce-291976.phylip	NO	50	309	55	28.45	17.98	0.86	0.12	low.risk
Octocoral	uce-292321.phylip	NO	50	636	61	40	22.57	0.83	0.11	low.risk
Octocoral	uce-264784.phylip	NO	50	444	82	28.72	22.84	0.85	0.1	low.risk
Octocoral	uce-4903.phylip	NO	50	399	74	32.74	21.17	0.86	0.1	low.risk
Octocoral	uce-1748.phylip	NO	50	378	77	20.87	20.48	0.87	0.11	low.risk
Octocoral	uce-264479.phylip	NO	50	696	50	39.31	21.55	0.82	0.12	low.risk
Octocoral	uce-388.phylip	NO	50	363	72	22.83	19.96	0.87	0.11	low.risk
Octocoral	uce-291055.phylip	NO	50	339	54	23.02	17.18	0.86	0.12	low.risk
Octocoral	uce-1012.phylip	NO	50	969	89	56.63	28.71	0.83	0.11	low.risk
Octocoral	uce-292632.phylip	NO	50	249	50	18.66	15.64	0.87	0.13	low.risk
Octocoral	uce-740.phylip	NO	50	716	67	32.16	22.76	0.83	0.11	low.risk
Octocoral	uce-43.phylip	NO	50	550	62	41.09	21.21	0.84	0.11	low.risk
Octocoral	uce-287079.phylip	NO	50	465	54	26.61	19.49	0.84	0.12	low.risk
Octocoral	uce-27765.phylip	NO	50	377	69	25.38	20.34	0.86	0.11	low.risk
Octocoral	uce-1413.phylip	NO	50	280	50	22.52	15.87	0.87	0.13	low.risk
Octocoral	uce-29457.phylip	NO	50	405	60	28.76	19.81	0.85	0.11	low.risk
Octocoral	uce-16223.phylip	NO	50	339	71	23.98	20.02	0.86	0.11	low.risk
Octocoral	uce-291353.phylip	NO	50	359	64	29.26	19.11	0.86	0.11	low.risk
Octocoral	uce-312.phylip	NO	50	332	56	27.42	17.96	0.86	0.12	low.risk
Octocoral	uce-1192.phylip	NO	50	368	84	28.66	22.08	0.86	0.1	low.risk
Octocoral	uce-1475.phylip	NO	50	314	67	23.55	19.11	0.87	0.11	low.risk
Octocoral	uce-293226.phylip	NO	50	245	48	18.87	15.9	0.86	0.13	low.risk
Octocoral	uce-187.phylip	NO	50	426	52	25.83	18.82	0.84	0.12	low.risk
Octocoral	uce-292074.phylip	NO	50	321	57	25.74	17.62	0.87	0.12	low.risk
Octocoral	uce-4024.phylip	NO	50	325	75	23.06	20.74	0.86	0.1	low.risk
Octocoral	uce-291760.phylip	NO	50	426	62	35.19	20.41	0.85	0.11	low.risk
Octocoral	uce-29391.phylip	NO	50	463	64	32.15	21.12	0.84	0.11	low.risk
Octocoral	uce-1214.phylip	NO	50	302	52	17.84	15.78	0.88	0.13	low.risk
Octocoral	uce-266345.phylip	NO	50	474	78	34.74	22.93	0.85	0.1	low.risk
Octocoral	uce-291106.phylip	NO	50	325	50	20.95	17.29	0.85	0.12	low.risk
Octocoral	uce-262731.phylip	NO	50	300	79	20.94	20.87	0.87	0.1	low.risk
Octocoral	uce-262796.phylip	NO	50	796	81	31.92	24.79	0.84	0.1	low.risk
Octocoral	uce-266195.phylip	NO	50	346	76	26.58	21.16	0.86	0.1	low.risk
Octocoral	uce-263764.phylip	NO	50	507	87	28.19	23.28	0.85	0.09	low.risk
Octocoral	uce-1304.phylip	NO	50	571	71	34.72	21.49	0.85	0.1	low.risk
Octocoral	uce-820.phylip	NO	50	277	55	17.68	17.06	0.87	0.12	low.risk
Octocoral	uce-293399.phylip	NO	50	675	50	30.27	19.01	0.84	0.12	low.risk
Octocoral	uce-291493.phylip	NO	50	561	58	35.43	20.67	0.84	0.11	low.risk
Octocoral	uce-280.phylip	NO	50	625	70	37.29	22.77	0.84	0.1	low.risk
Octocoral	uce-292747.phylip	NO	50	344	72	28.71	20.42	0.86	0.11	low.risk
Octocoral	uce-291258.phylip	NO	50	328	59	23.74	18.3	0.86	0.12	low.risk
Octocoral	uce-891.phylip	NO	50	247	59	22.6	17.69	0.87	0.12	low.risk
Octocoral	uce-684.phylip	NO	50	437	90	29.59	22.84	0.86	0.09	low.risk
Octocoral	uce-1298.phylip	NO	50	424	59	32.08	19.37	0.85	0.11	low.risk
Octocoral	uce-286557.phylip	NO	50	360	78	22.69	21.11	0.86	0.1	low.risk
Octocoral	uce-29804.phylip	NO	50	498	49	29.9	19.13	0.83	0.12	low.risk
Octocoral	uce-289158.phylip	NO	50	478	75	31.08	22.09	0.85	0.1	low.risk
Octocoral	uce-265544.phylip	NO	50	594	83	37.4	24.7	0.84	0.1	low.risk
Octocoral	uce-1270.phylip	NO	50	528	80	40.75	23.05	0.85	0.1	low.risk
Octocoral	uce-21919.phylip	NO	50	312	54	22.87	17.33	0.86	0.12	low.risk
Octocoral	uce-291152.phylip	NO	50	266	69	22.8	19.29	0.87	0.11	low.risk
Octocoral	uce-432.phylip	NO	50	243	64	23.5	18.21	0.87	0.12	low.risk
Octocoral	uce-291528.phylip	NO	50	512	80	35.25	23.29	0.85	0.1	low.risk
Octocoral	uce-271406.phylip	NO	50	311	75	26.74	20.43	0.87	0.11	low.risk
Octocoral	uce-1731.phylip	NO	50	406	49	27.46	16.98	0.85	0.12	low.risk
Octocoral	uce-291806.phylip	NO	50	387	70	31.36	20.87	0.85	0.11	low.risk
Octocoral	uce-291607.phylip	NO	50	311	65	20.27	19.36	0.86	0.11	low.risk
Octocoral	uce-1308.phylip	NO	50	748	71	44.2	24.9	0.83	0.11	low.risk
Octocoral	uce-288951.phylip	NO	50	296	76	20.98	20.53	0.87	0.11	low.risk
Octocoral	uce-1202.phylip	NO	50	316	61	29.5	18.64	0.86	0.12	low.risk
Octocoral	uce-262546.phylip	NO	50	432	69	30.12	21.05	0.85	0.1	low.risk
Octocoral	uce-29764.phylip	NO	50	335	61	25.37	19.09	0.86	0.11	low.risk
Octocoral	uce-7.phylip	NO	50	439	62	26.62	19.58	0.85	0.11	low.risk
Octocoral	uce-291052.phylip	NO	50	483	53	27.28	19	0.84	0.12	low.risk
Octocoral	uce-887.phylip	NO	50	290	54	25.05	17.45	0.86	0.12	low.risk
Octocoral	uce-964.phylip	NO	50	399	77	23.95	21.47	0.86	0.1	low.risk
Octocoral	uce-846.phylip	NO	50	471	81	32.47	22.28	0.86	0.1	low.risk
Octocoral	uce-292054.phylip	NO	50	346	60	25.68	19.03	0.86	0.11	low.risk
Octocoral	uce-292824.phylip	NO	50	425	74	29.33	20.82	0.86	0.1	low.risk
Octocoral	uce-292785.phylip	NO	50	378	71	30.05	20.78	0.86	0.1	low.risk
Octocoral	uce-26306.phylip	NO	50	966	91	45.82	26.51	0.84	0.09	low.risk
Octocoral	uce-286180.phylip	NO	50	653	91	38.34	24.99	0.84	0.09	low.risk
Octocoral	uce-29853.phylip	NO	50	375	78	28.27	21.68	0.86	0.1	low.risk
Octocoral	uce-1762.phylip	NO	50	269	51	22.99	15.45	0.88	0.14	low.risk
Octocoral	uce-263862.phylip	NO	50	394	66	26.42	19.36	0.86	0.11	low.risk
Octocoral	uce-1580.phylip	NO	50	301	80	22.67	20.78	0.87	0.1	low.risk
Octocoral	uce-292901.phylip	NO	50	563	69	39.84	22.39	0.84	0.1	low.risk
Octocoral	uce-29968.phylip	NO	50	193	51	15.86	14.86	0.89	0.14	low.risk
Octocoral	uce-1323.phylip	NO	50	406	70	27.57	20.99	0.85	0.1	low.risk
Octocoral	uce-271648.phylip	NO	50	388	78	28.06	21.88	0.86	0.1	low.risk
Octocoral	uce-1718.phylip	NO	50	619	86	31.49	24.1	0.85	0.09	low.risk
Octocoral	uce-761.phylip	NO	50	349	69	22.65	20.25	0.86	0.11	low.risk
Octocoral	uce-293179.phylip	NO	50	434	72	27.28	21.51	0.85	0.1	low.risk
Octocoral	uce-262229.phylip	NO	50	240	54	21.39	16.59	0.87	0.13	low.risk
Octocoral	uce-29963.phylip	NO	50	365	68	27.93	19.61	0.86	0.11	low.risk
Octocoral	uce-260511.phylip	NO	50	347	53	21.19	18.13	0.85	0.12	low.risk
Octocoral	uce-291030.phylip	NO	50	514	72	34.15	21.22	0.85	0.1	low.risk
Octocoral	uce-273.phylip	NO	50	313	61	19.68	18.78	0.86	0.11	low.risk
Octocoral	uce-1782.phylip	NO	50	474	85	24.83	22.08	0.86	0.1	low.risk
Octocoral	uce-293580.phylip	NO	50	430	51	30.72	18.16	0.85	0.12	low.risk
Octocoral	uce-1487.phylip	NO	50	423	48	28.58	17.64	0.85	0.12	low.risk
Octocoral	uce-106.phylip	NO	50	263	79	23.29	20.32	0.87	0.11	low.risk
Octocoral	uce-293434.phylip	NO	50	230	63	19.47	18	0.87	0.12	low.risk
Octocoral	uce-28585.phylip	NO	50	835	85	55.43	27.28	0.83	0.1	low.risk
Octocoral	uce-299.phylip	NO	50	730	85	36.56	25.05	0.84	0.09	low.risk
Octocoral	uce-293341.phylip	NO	50	488	68	34.86	21.91	0.84	0.1	low.risk
Octocoral	uce-809.phylip	NO	50	722	70	28.98	23.25	0.84	0.1	low.risk
Octocoral	uce-263684.phylip	NO	50	346	77	25.43	20.84	0.86	0.1	low.risk
Octocoral	uce-292428.phylip	NO	50	315	55	33.97	18.05	0.86	0.12	low.risk
Octocoral	uce-1578.phylip	NO	50	253	66	28.42	18.66	0.87	0.12	low.risk
Octocoral	uce-291949.phylip	NO	50	423	85	25.12	21.7	0.87	0.1	low.risk
Octocoral	uce-293405.phylip	NO	50	612	64	37.37	22.26	0.83	0.11	low.risk
Octocoral	uce-267.phylip	NO	50	378	61	28.53	18.78	0.86	0.11	low.risk
Octocoral	uce-203.phylip	NO	50	689	48	39.03	18.43	0.84	0.12	low.risk
Octocoral	uce-86.phylip	NO	50	350	61	23.67	18.52	0.86	0.12	low.risk
Octocoral	uce-284614.phylip	NO	50	411	62	30.42	20.14	0.85	0.11	low.risk
Octocoral	uce-264822.phylip	NO	50	406	70	24.93	21.11	0.85	0.1	low.risk
Octocoral	uce-287373.phylip	NO	50	559	76	36.08	23.18	0.84	0.1	low.risk
Octocoral	uce-263949.phylip	NO	50	658	87	41.66	25.3	0.84	0.09	low.risk
Octocoral	uce-1763.phylip	NO	50	338	71	29.68	20.13	0.86	0.11	low.risk
Octocoral	uce-291447.phylip	NO	50	456	62	37.26	20.77	0.84	0.11	low.risk
Octocoral	uce-286523.phylip	NO	50	472	84	29.89	22.9	0.85	0.1	low.risk
Octocoral	uce-8227.phylip	NO	50	331	80	28.74	21.34	0.86	0.1	low.risk
Octocoral	uce-1031.phylip	NO	50	328	75	20.93	19.83	0.87	0.11	low.risk
Octocoral	uce-286498.phylip	NO	50	229	62	18.3	17.5	0.88	0.12	low.risk
Octocoral	uce-1474.phylip	NO	50	288	60	18.86	17.69	0.87	0.12	low.risk
Octocoral	uce-285541.phylip	NO	50	713	84	45	25.07	0.84	0.1	low.risk
Octocoral	uce-25.phylip	NO	50	412	70	28.66	20.67	0.86	0.11	low.risk
Octocoral	uce-679.phylip	NO	50	595	65	36.07	21.66	0.84	0.11	low.risk
Octocoral	uce-21997.phylip	NO	50	303	54	24.13	17.51	0.86	0.12	low.risk
Octocoral	uce-283095.phylip	NO	50	810	93	38.67	27.27	0.83	0.09	low.risk
Octocoral	uce-380.phylip	NO	50	551	90	32.04	24.41	0.85	0.09	low.risk
Octocoral	uce-291582.phylip	NO	50	466	53	34.78	19.41	0.84	0.12	low.risk
Octocoral	uce-6159.phylip	NO	50	332	53	22.97	17.12	0.86	0.12	low.risk
Octocoral	uce-291657.phylip	NO	50	516	89	29.22	23.58	0.85	0.09	low.risk
Octocoral	uce-621.phylip	NO	50	759	53	56.79	22.2	0.82	0.12	low.risk
Octocoral	uce-29138.phylip	NO	50	361	65	30.3	19.65	0.86	0.11	low.risk
Octocoral	uce-1382.phylip	NO	50	605	51	39.36	20.65	0.83	0.12	low.risk
Octocoral	uce-293160.phylip	NO	50	580	60	35.31	21.74	0.83	0.11	low.risk
Octocoral	uce-328.phylip	NO	50	463	88	26.95	23.65	0.85	0.09	low.risk
Octocoral	uce-1233.phylip	NO	50	539	87	32.03	23.24	0.85	0.09	low.risk
Octocoral	uce-1714.phylip	NO	50	597	63	40.09	22.27	0.83	0.11	low.risk
Octocoral	uce-291323.phylip	NO	50	416	67	33.61	20.83	0.85	0.11	low.risk
Octocoral	uce-271809.phylip	NO	50	308	48	25.42	16.76	0.85	0.13	low.risk
Octocoral	uce-291364.phylip	NO	50	336	70	26.04	19.82	0.86	0.11	low.risk
Octocoral	uce-1318.phylip	NO	50	401	57	26.5	18.47	0.86	0.12	low.risk
Octocoral	uce-29656.phylip	NO	50	295	62	23.53	18.76	0.86	0.11	low.risk
Octocoral	uce-291796.phylip	NO	50	244	48	19.95	15.9	0.86	0.13	low.risk
Octocoral	uce-1213.phylip	NO	50	377	47	29.95	16.56	0.85	0.13	low.risk
Octocoral	uce-292050.phylip	NO	50	290	47	24.37	15.83	0.86	0.13	low.risk
Octocoral	uce-293182.phylip	NO	50	400	74	24.21	21.25	0.86	0.1	low.risk
Octocoral	uce-293212.phylip	NO	50	349	70	20.31	19.16	0.87	0.11	low.risk
Octocoral	uce-260999.phylip	NO	50	372	79	31.87	21.75	0.86	0.1	low.risk
Octocoral	uce-291695.phylip	NO	50	397	57	33.99	19.23	0.85	0.11	low.risk
Octocoral	uce-272485.phylip	NO	50	472	66	31.65	20.93	0.85	0.11	low.risk
Octocoral	uce-272736.phylip	NO	50	396	49	21.65	15.77	0.87	0.13	low.risk
Octocoral	uce-418.phylip	NO	50	330	68	28.7	19.46	0.87	0.11	low.risk
Octocoral	uce-292403.phylip	NO	50	340	85	28.66	21.65	0.87	0.1	low.risk
Octocoral	uce-284819.phylip	NO	50	243	48	20.68	15.73	0.87	0.13	low.risk
Octocoral	uce-1589.phylip	NO	50	751	89	41.31	25.89	0.84	0.09	low.risk
Octocoral	uce-1156.phylip	NO	50	305	84	23.55	21.41	0.87	0.1	low.risk
Octocoral	uce-293354.phylip	NO	50	721	83	38.12	23.96	0.84	0.1	low.risk
Octocoral	uce-264387.phylip	NO	50	347	50	26.97	16.79	0.86	0.13	low.risk
Octocoral	uce-288958.phylip	NO	50	546	58	35.51	21.08	0.83	0.11	low.risk
Octocoral	uce-1764.phylip	NO	50	549	82	26.56	22.73	0.85	0.1	low.risk
Octocoral	uce-265259.phylip	NO	50	517	84	35.85	23.87	0.85	0.09	low.risk
Octocoral	uce-261343.phylip	NO	50	804	74	41.29	25.43	0.83	0.11	low.risk
Octocoral	uce-272525.phylip	NO	50	282	51	22.21	16.85	0.86	0.12	low.risk
Octocoral	uce-29757.phylip	NO	50	840	56	43.17	23.92	0.82	0.12	low.risk
Octocoral	uce-29548.phylip	NO	50	445	72	24.8	20.11	0.86	0.11	low.risk
Octocoral	uce-264038.phylip	NO	50	308	88	27.79	21.84	0.87	0.1	low.risk
Octocoral	uce-285586.phylip	NO	50	390	86	22.89	22.65	0.86	0.1	low.risk
Octocoral	uce-293092.phylip	NO	50	432	60	29.95	20.01	0.85	0.11	low.risk
Octocoral	uce-1542.phylip	NO	50	655	75	48.27	23.96	0.84	0.1	low.risk
Octocoral	uce-288300.phylip	NO	50	1030	89	55.97	28.79	0.83	0.11	low.risk
Octocoral	uce-5750.phylip	NO	50	509	74	38.08	22.73	0.84	0.1	low.risk
Octocoral	uce-288422.phylip	NO	50	239	69	19.55	18.94	0.87	0.11	low.risk
Octocoral	uce-81.phylip	NO	50	457	54	36.22	18.99	0.84	0.12	low.risk
Octocoral	uce-1680.phylip	NO	50	427	81	26.54	22.39	0.85	0.1	low.risk
Octocoral	uce-13385.phylip	NO	50	493	87	29.72	23.44	0.85	0.09	low.risk
Octocoral	uce-264082.phylip	NO	50	355	50	25.68	17.6	0.85	0.12	low.risk
Octocoral	uce-293304.phylip	NO	50	377	52	28.04	18.07	0.85	0.12	low.risk
Octocoral	uce-232.phylip	NO	50	787	72	42.32	23.11	0.84	0.1	low.risk
Octocoral	uce-292334.phylip	NO	50	346	75	22.26	21.05	0.86	0.1	low.risk
Octocoral	uce-285947.phylip	NO	50	313	73	23.31	20.42	0.86	0.11	low.risk
Octocoral	uce-291369.phylip	NO	50	413	77	25.57	20.96	0.86	0.1	low.risk
Octocoral	uce-561.phylip	NO	50	399	89	30.88	23.12	0.86	0.09	low.risk
Octocoral	uce-29180.phylip	NO	50	324	75	25.09	20.73	0.86	0.1	low.risk
Octocoral	uce-272294.phylip	NO	50	351	65	28.12	19.84	0.86	0.11	low.risk
Octocoral	uce-119.phylip	NO	50	717	56	45.02	20.74	0.83	0.11	low.risk
Octocoral	uce-430.phylip	NO	50	324	66	21.98	19.67	0.86	0.11	low.risk
Octocoral	uce-292291.phylip	NO	50	313	75	21.3	20.49	0.87	0.11	low.risk
Octocoral	uce-373.phylip	NO	50	364	54	20.93	17.93	0.86	0.12	low.risk
Octocoral	uce-291306.phylip	NO	50	387	56	36.29	19.1	0.85	0.11	low.risk
Octocoral	uce-292159.phylip	NO	50	435	62	25.56	19.49	0.85	0.11	low.risk
Octocoral	uce-890.phylip	NO	50	389	77	25.85	21.76	0.86	0.1	low.risk
Octocoral	uce-291965.phylip	NO	50	335	84	24.51	21.89	0.86	0.1	low.risk
Octocoral	uce-406.phylip	NO	50	609	78	36.02	24.18	0.84	0.1	low.risk
Octocoral	uce-293013.phylip	NO	50	255	47	20.46	15.28	0.87	0.13	low.risk
Octocoral	uce-283780.phylip	NO	50	407	52	34.82	18.71	0.84	0.12	low.risk
Octocoral	uce-266114.phylip	NO	50	538	67	38.87	22.02	0.84	0.11	low.risk
Octocoral	uce-1656.phylip	NO	50	480	65	31.83	20.99	0.85	0.11	low.risk
Octocoral	uce-1137.phylip	NO	50	536	74	33.42	22.84	0.84	0.1	low.risk
Octocoral	uce-291856.phylip	NO	50	424	71	32.33	21.48	0.85	0.1	low.risk
Octocoral	uce-194.phylip	NO	50	400	66	24.78	19.63	0.86	0.11	low.risk
Octocoral	uce-48.phylip	NO	50	362	50	23.18	17.29	0.85	0.12	low.risk
Octocoral	uce-1729.phylip	NO	50	456	49	21.74	16.37	0.86	0.13	low.risk
Octocoral	uce-1374.phylip	NO	50	441	82	32.74	22.24	0.86	0.1	low.risk
Octocoral	uce-287495.phylip	NO	50	331	71	29.11	20.22	0.86	0.11	low.risk
Octocoral	uce-283568.phylip	NO	50	398	86	29.14	22.68	0.86	0.1	low.risk
Octocoral	uce-1392.phylip	NO	50	274	62	21.14	18.02	0.87	0.12	low.risk
Octocoral	uce-266165.phylip	NO	50	307	77	20.6	20.56	0.87	0.11	low.risk
Octocoral	uce-29234.phylip	NO	50	745	85	43.76	26.45	0.83	0.1	low.risk
Octocoral	uce-284593.phylip	NO	50	423	78	34.18	22.21	0.85	0.1	low.risk
Octocoral	uce-263439.phylip	NO	50	407	65	26.58	20.6	0.85	0.11	low.risk
Octocoral	uce-291155.phylip	NO	50	495	66	34.59	21.59	0.84	0.11	low.risk
Octocoral	uce-369.phylip	NO	50	576	78	33.84	23.62	0.84	0.1	low.risk
Octocoral	uce-288.phylip	NO	50	323	51	25.75	16.93	0.86	0.12	low.risk
Octocoral	uce-7713.phylip	NO	50	665	83	43.29	25.43	0.83	0.1	low.risk
Octocoral	uce-260706.phylip	NO	50	609	63	42.09	22.59	0.83	0.11	low.risk
Octocoral	uce-445.phylip	NO	50	751	75	37.02	22.86	0.84	0.1	low.risk
Octocoral	uce-1388.phylip	NO	50	344	79	28.18	21.45	0.86	0.1	low.risk
Octocoral	uce-29281.phylip	NO	50	403	62	33.91	19.74	0.85	0.11	low.risk
Octocoral	uce-287581.phylip	NO	50	286	73	23.61	19.8	0.87	0.11	low.risk
Octocoral	uce-131.phylip	NO	50	457	66	29.41	20.35	0.85	0.11	low.risk
Octocoral	uce-293348.phylip	NO	50	295	53	25.95	17.33	0.86	0.12	low.risk
Octocoral	uce-1695.phylip	NO	50	441	78	30.6	22	0.85	0.1	low.risk
Octocoral	uce-530.phylip	NO	50	595	61	40.76	21.77	0.83	0.11	low.risk
Octocoral	uce-734.phylip	NO	50	321	55	28.38	17.3	0.86	0.12	low.risk
Octocoral	uce-271547.phylip	NO	50	361	67	25.73	19.87	0.86	0.11	low.risk
Octocoral	uce-292925.phylip	NO	50	351	76	24.77	21.17	0.86	0.1	low.risk
Octocoral	uce-29637.phylip	NO	50	602	85	30.07	23.54	0.85	0.09	low.risk
Octocoral	uce-556.phylip	NO	50	328	64	20.15	17.66	0.88	0.12	low.risk
Octocoral	uce-292460.phylip	NO	50	229	58	20.5	17.26	0.87	0.12	low.risk
Octocoral	uce-21925.phylip	NO	50	374	74	26.13	21.11	0.86	0.1	low.risk
Octocoral	uce-286339.phylip	NO	50	318	65	26.27	19.47	0.86	0.11	low.risk
Octocoral	uce-293097.phylip	NO	50	341	67	22.28	19.42	0.86	0.11	low.risk
Octocoral	uce-288457.phylip	NO	50	366	63	24.33	19.75	0.85	0.11	low.risk
Octocoral	uce-291166.phylip	NO	50	393	75	32.99	21.08	0.86	0.1	low.risk
Octocoral	uce-559.phylip	NO	50	597	52	28.33	19.77	0.83	0.12	low.risk
Octocoral	uce-1069.phylip	NO	50	227	52	23.95	16.26	0.87	0.13	low.risk
Octocoral	uce-29829.phylip	NO	50	311	56	26.56	17.81	0.86	0.12	low.risk
Octocoral	uce-260689.phylip	NO	50	415	75	28.65	21.79	0.85	0.1	low.risk
Octocoral	uce-292927.phylip	NO	50	376	85	23	21.29	0.87	0.1	low.risk
Octocoral	uce-29544.phylip	NO	50	394	54	27.72	18.6	0.85	0.12	low.risk
Octocoral	uce-291648.phylip	NO	50	615	79	29.62	24.11	0.84	0.1	low.risk
Octocoral	uce-29756.phylip	NO	50	296	60	28.78	18.47	0.86	0.12	low.risk
Octocoral	uce-291573.phylip	NO	50	661	81	35.3	24.47	0.84	0.1	low.risk
Octocoral	uce-265564.phylip	NO	50	813	83	53.11	26.98	0.83	0.1	low.risk
Octocoral	uce-262286.phylip	NO	50	366	58	30.37	19.09	0.85	0.11	low.risk
Octocoral	uce-1672.phylip	NO	50	490	79	31.92	22.81	0.85	0.1	low.risk
Octocoral	uce-291683.phylip	NO	50	714	87	46.74	25.34	0.84	0.09	low.risk
Octocoral	uce-264474.phylip	NO	50	345	83	25.34	21.76	0.86	0.1	low.risk
Octocoral	uce-291640.phylip	NO	50	309	61	28.05	18.38	0.86	0.12	low.risk
Octocoral	uce-263708.phylip	NO	50	846	88	43.24	27.48	0.83	0.1	low.risk
Octocoral	uce-284470.phylip	NO	50	355	64	27.86	19.76	0.86	0.11	low.risk
Octocoral	uce-29911.phylip	NO	50	553	69	35.13	22.32	0.84	0.1	low.risk
Octocoral	uce-292592.phylip	NO	50	334	60	22.51	18.62	0.86	0.12	low.risk
Octocoral	uce-619.phylip	NO	50	856	86	40.12	24.51	0.84	0.09	low.risk
Octocoral	uce-1427.phylip	NO	50	373	53	27.12	17.85	0.85	0.12	low.risk
Octocoral	uce-1395.phylip	NO	50	879	85	40.44	25.48	0.84	0.1	low.risk
Octocoral	uce-291203.phylip	NO	50	434	72	31.63	20.89	0.86	0.1	low.risk
Octocoral	uce-293417.phylip	NO	50	362	61	28.56	18.65	0.86	0.12	low.risk
Octocoral	uce-716.phylip	NO	50	417	71	32.46	20.68	0.86	0.11	low.risk
Octocoral	uce-291456.phylip	NO	50	288	56	23.88	17.66	0.86	0.12	low.risk
Octocoral	uce-292140.phylip	NO	50	278	63	23.96	18.41	0.87	0.12	low.risk
Octocoral	uce-291143.phylip	NO	50	501	68	24.7	21.04	0.85	0.11	low.risk
Octocoral	uce-287960.phylip	NO	50	300	70	24.15	19.83	0.86	0.11	low.risk
Octocoral	uce-292137.phylip	NO	50	267	54	22.28	17.13	0.86	0.12	low.risk
Octocoral	uce-870.phylip	NO	50	295	51	22.14	16.86	0.86	0.12	low.risk
Octocoral	uce-29186.phylip	NO	50	774	48	28.84	18.26	0.84	0.12	low.risk
Octocoral	uce-291733.phylip	NO	50	451	55	27.06	18.96	0.85	0.12	low.risk
Octocoral	uce-2885.phylip	NO	50	806	80	48.4	25.25	0.83	0.1	low.risk
Octocoral	uce-285662.phylip	NO	50	523	81	30.08	22.66	0.85	0.1	low.risk
Octocoral	uce-1611.phylip	NO	50	450	58	36.23	19.42	0.85	0.11	low.risk
Octocoral	uce-285817.phylip	NO	50	702	79	44.93	25.2	0.83	0.1	low.risk
Octocoral	uce-271544.phylip	NO	50	438	65	33.12	19.54	0.86	0.11	low.risk
Octocoral	uce-600.phylip	NO	50	421	77	24.39	20.93	0.86	0.1	low.risk
Octocoral	uce-292782.phylip	NO	50	484	47	26.61	17.76	0.84	0.12	low.risk
Octocoral	uce-239.phylip	NO	50	771	90	45.65	27.02	0.83	0.1	low.risk
Octocoral	uce-292469.phylip	NO	50	365	67	28.14	20.35	0.85	0.11	low.risk
Octocoral	uce-21935.phylip	NO	50	538	75	34.31	22.58	0.85	0.1	low.risk
Octocoral	uce-1274.phylip	NO	50	453	86	26.2	23.27	0.85	0.09	low.risk
Octocoral	uce-291713.phylip	NO	50	340	71	21	20	0.86	0.11	low.risk
Octocoral	uce-455.phylip	NO	50	298	74	25.82	20.31	0.87	0.11	low.risk
Octocoral	uce-424.phylip	NO	50	381	68	32.34	19.49	0.87	0.11	low.risk
Octocoral	uce-862.phylip	NO	50	455	62	29.45	19.33	0.86	0.11	low.risk
Octocoral	uce-657.phylip	NO	50	452	84	27.16	22.75	0.85	0.1	low.risk
Octocoral	uce-291850.phylip	NO	50	559	65	40.31	21.85	0.84	0.11	low.risk
Octocoral	uce-5875.phylip	NO	50	454	57	29.64	20.04	0.84	0.11	low.risk
Octocoral	uce-287734.phylip	NO	50	654	58	32.02	22.31	0.83	0.11	low.risk
Octocoral	uce-292490.phylip	NO	50	544	78	35.77	23.26	0.84	0.1	low.risk
Octocoral	uce-1733.phylip	NO	50	442	69	31.09	21.02	0.85	0.1	low.risk
Octocoral	uce-26959.phylip	NO	50	382	74	27.11	20.34	0.87	0.11	low.risk
Octocoral	uce-303.phylip	NO	50	267	59	27.55	17.87	0.87	0.12	low.risk
Octocoral	uce-28899.phylip	NO	50	526	72	34.56	22.77	0.84	0.1	low.risk
Octocoral	uce-260921.phylip	NO	50	440	82	32.84	22.86	0.85	0.1	low.risk
Octocoral	uce-291749.phylip	NO	50	550	66	26.68	21.03	0.85	0.11	low.risk
Octocoral	uce-291126.phylip	NO	50	556	81	34.92	24.03	0.84	0.1	low.risk
Octocoral	uce-287701.phylip	NO	50	822	60	47.38	23.4	0.82	0.11	low.risk
Octocoral	uce-27119.phylip	NO	50	301	72	20.83	18.92	0.88	0.12	low.risk
Octocoral	uce-29693.phylip	NO	50	429	89	26.48	23.36	0.86	0.09	low.risk
Octocoral	uce-15925.phylip	NO	50	448	56	22.61	18.97	0.85	0.12	low.risk
Octocoral	uce-291539.phylip	NO	50	298	66	22.82	18.32	0.88	0.12	low.risk
Octocoral	uce-308.phylip	NO	50	311	53	22.57	17.11	0.86	0.12	low.risk
Octocoral	uce-1468.phylip	NO	50	685	64	37.17	22.29	0.83	0.11	low.risk
Octocoral	uce-292095.phylip	NO	50	700	73	31.27	23.94	0.83	0.1	low.risk
Octocoral	uce-471.phylip	NO	50	282	49	19.87	15.67	0.87	0.13	low.risk
Octocoral	uce-282036.phylip	NO	50	570	65	40.39	22.42	0.83	0.11	low.risk
Octocoral	uce-12161.phylip	NO	50	435	72	36.02	20.96	0.86	0.1	low.risk
Octocoral	uce-1095.phylip	NO	50	691	74	39.2	24.22	0.83	0.1	low.risk
Octocoral	uce-293574.phylip	NO	50	590	59	38.21	20.87	0.84	0.11	low.risk
Octocoral	uce-262783.phylip	NO	50	723	82	41.73	24.85	0.84	0.1	low.risk
Octocoral	uce-602.phylip	NO	50	421	69	22.73	18.74	0.88	0.12	low.risk
Octocoral	uce-804.phylip	NO	50	390	51	28.37	17.52	0.85	0.12	low.risk
Octocoral	uce-29442.phylip	NO	50	310	55	32.15	17.86	0.86	0.12	low.risk
Octocoral	uce-281.phylip	NO	50	334	62	24.5	19.18	0.86	0.11	low.risk
Octocoral	uce-262904.phylip	NO	50	515	77	27.54	23.18	0.84	0.1	low.risk
Octocoral	uce-266067.phylip	NO	50	438	77	28.52	22.18	0.85	0.1	low.risk
Octocoral	uce-262569.phylip	NO	50	519	85	27.51	23.35	0.85	0.09	low.risk
Octocoral	uce-282504.phylip	NO	50	337	67	21.36	19.92	0.86	0.11	low.risk
Octocoral	uce-348.phylip	NO	50	370	81	23.45	21.52	0.86	0.1	low.risk
Octocoral	uce-317.phylip	NO	50	476	81	34.01	22.63	0.85	0.1	low.risk
Octocoral	uce-272226.phylip	NO	50	360	64	27.45	19.85	0.85	0.11	low.risk
Octocoral	uce-97.phylip	NO	50	433	54	29.71	17.8	0.86	0.12	low.risk
Octocoral	uce-1017.phylip	NO	50	292	51	23.89	16.39	0.87	0.13	low.risk
Octocoral	uce-29689.phylip	NO	50	461	61	29.58	20.19	0.85	0.11	low.risk
Octocoral	uce-666.phylip	NO	50	335	51	22.17	16.72	0.86	0.13	low.risk
Octocoral	uce-291355.phylip	NO	50	503	65	34.36	21.52	0.84	0.11	low.risk
Octocoral	uce-286398.phylip	NO	50	487	88	34.9	24.04	0.85	0.09	low.risk
Octocoral	uce-26753.phylip	NO	50	539	91	34.58	24.47	0.85	0.09	low.risk
Octocoral	uce-292052.phylip	NO	50	366	56	26.52	18.82	0.85	0.12	low.risk
Octocoral	uce-250.phylip	NO	50	494	81	33.34	22.87	0.85	0.1	low.risk
Octocoral	uce-15441.phylip	NO	50	493	70	34.09	19.51	0.87	0.11	low.risk
Octocoral	uce-29940.phylip	NO	50	360	65	25.07	19.63	0.86	0.11	low.risk
Octocoral	uce-913.phylip	NO	50	278	67	20.64	18.23	0.88	0.12	low.risk
Octocoral	uce-292019.phylip	NO	50	349	64	28.86	19.71	0.86	0.11	low.risk
Octocoral	uce-287671.phylip	NO	50	436	66	32.7	21	0.85	0.11	low.risk
Octocoral	uce-29461.phylip	NO	50	548	83	35.05	23.95	0.84	0.1	low.risk
Octocoral	uce-1713.phylip	NO	50	458	59	30.54	19.66	0.85	0.11	low.risk
Octocoral	uce-293545.phylip	NO	50	223	50	17.15	15.84	0.87	0.13	low.risk
Octocoral	uce-620.phylip	NO	50	374	74	26.59	20.31	0.87	0.11	low.risk
Octocoral	uce-289778.phylip	NO	50	263	61	21.59	18.16	0.87	0.12	low.risk
Octocoral	uce-29763.phylip	NO	50	598	71	43.57	23.19	0.84	0.1	low.risk
Octocoral	uce-287216.phylip	NO	50	521	64	29.94	20.98	0.84	0.11	low.risk
Octocoral	uce-29230.phylip	NO	50	251	58	17.44	17.4	0.87	0.12	low.risk
Octocoral	uce-292017.phylip	NO	50	599	81	30.39	21.75	0.86	0.1	low.risk
Octocoral	uce-293615.phylip	NO	50	329	66	22.66	19.63	0.86	0.11	low.risk
Octocoral	uce-28625.phylip	NO	50	536	82	29.59	22.51	0.85	0.1	low.risk
Octocoral	uce-490.phylip	NO	50	843	77	51.67	26.21	0.83	0.11	low.risk
Octocoral	uce-806.phylip	NO	50	362	76	25.68	21.2	0.86	0.1	low.risk
Octocoral	uce-29826.phylip	NO	50	389	76	32.3	21.33	0.86	0.1	low.risk
Octocoral	uce-283790.phylip	NO	50	585	47	29.24	17.78	0.84	0.12	low.risk
Octocoral	uce-1493.phylip	NO	50	295	55	22.83	17.71	0.86	0.12	low.risk
Octocoral	uce-293294.phylip	NO	50	545	60	29.41	21.31	0.84	0.11	low.risk
Octocoral	uce-292764.phylip	NO	50	898	85	40.96	25.69	0.83	0.1	low.risk
Octocoral	uce-262719.phylip	NO	50	375	65	25.96	20.19	0.85	0.11	low.risk
Octocoral	uce-8535.phylip	NO	50	810	90	47.23	27.03	0.83	0.1	low.risk
Octocoral	uce-289938.phylip	NO	50	303	56	29.14	18.02	0.86	0.12	low.risk
Octocoral	uce-286646.phylip	NO	50	436	68	37.76	21.22	0.85	0.11	low.risk
Octocoral	uce-265753.phylip	NO	50	433	81	31.04	21.57	0.86	0.1	low.risk
Octocoral	uce-260502.phylip	NO	50	506	75	34.69	22.82	0.84	0.1	low.risk
Octocoral	uce-291093.phylip	NO	50	277	64	22.51	18.4	0.87	0.12	low.risk
Octocoral	uce-292973.phylip	NO	50	337	72	24.84	20.56	0.86	0.11	low.risk
Octocoral	uce-293473.phylip	NO	50	279	51	25.93	16.9	0.86	0.12	low.risk
Octocoral	uce-260853.phylip	NO	50	304	63	21.31	19.01	0.86	0.11	low.risk
Octocoral	uce-26931.phylip	NO	50	307	70	25.04	19.89	0.86	0.11	low.risk
Octocoral	uce-610.phylip	NO	50	254	59	21.96	17.26	0.87	0.12	low.risk
Octocoral	uce-694.phylip	NO	50	515	56	21.62	20.5	0.84	0.11	low.risk
Octocoral	uce-15.phylip	NO	50	459	69	31.39	20.78	0.85	0.11	low.risk
Octocoral	uce-29193.phylip	NO	50	801	66	46.55	24.45	0.82	0.11	low.risk
Octocoral	uce-292472.phylip	NO	50	270	79	27.22	20.46	0.87	0.11	low.risk
Octocoral	uce-292325.phylip	NO	50	371	85	24.65	22.16	0.86	0.1	low.risk
Octocoral	uce-284308.phylip	NO	50	672	77	43.59	24.81	0.83	0.1	low.risk
Octocoral	uce-136.phylip	NO	50	313	70	23.56	19.3	0.87	0.11	low.risk
Octocoral	uce-29565.phylip	NO	50	299	55	17.84	17.41	0.86	0.12	low.risk
Octocoral	uce-291265.phylip	NO	50	348	55	23.74	17.38	0.86	0.12	low.risk
Octocoral	uce-29759.phylip	NO	50	388	58	27.27	18.7	0.86	0.12	low.risk
Octocoral	uce-1626.phylip	NO	50	593	83	31.35	23.48	0.85	0.1	low.risk
Octocoral	uce-29808.phylip	NO	50	346	72	21.71	19.69	0.87	0.11	low.risk
Octocoral	uce-1596.phylip	NO	50	248	62	23.88	17.04	0.88	0.13	low.risk
Octocoral	uce-282689.phylip	NO	50	589	90	25	24.48	0.85	0.09	low.risk
Octocoral	uce-1198.phylip	NO	50	372	73	24.19	20.89	0.86	0.1	low.risk
Octocoral	uce-292835.phylip	NO	50	343	53	24.98	17.91	0.85	0.12	low.risk
Octocoral	uce-291980.phylip	NO	50	414	48	35.17	17.79	0.84	0.12	low.risk
Octocoral	uce-286040.phylip	NO	50	960	89	55.76	26.75	0.83	0.1	low.risk
Octocoral	uce-291135.phylip	NO	50	990	76	54.03	25.6	0.83	0.1	low.risk
Octocoral	uce-29616.phylip	NO	50	483	68	34.2	20.97	0.85	0.11	low.risk
Octocoral	uce-331.phylip	NO	50	857	74	35.23	24.2	0.83	0.1	low.risk
Octocoral	uce-29386.phylip	NO	50	385	69	23.94	20.45	0.86	0.11	low.risk
Octocoral	uce-292303.phylip	NO	50	442	65	33.48	20.83	0.85	0.11	low.risk
Octocoral	uce-264073.phylip	NO	50	422	87	28.1	22.8	0.86	0.09	low.risk
Octocoral	uce-757.phylip	NO	50	288	59	21.75	18.06	0.86	0.12	low.risk
Octocoral	uce-266719.phylip	NO	50	566	55	32.46	19.63	0.84	0.11	low.risk
Octocoral	uce-1281.phylip	NO	50	273	54	20.52	16.71	0.87	0.13	low.risk
Octocoral	uce-262335.phylip	NO	50	297	64	23.11	19.09	0.86	0.11	low.risk
Octocoral	uce-260400.phylip	NO	50	446	60	26.12	19.35	0.85	0.11	low.risk
Octocoral	uce-291860.phylip	NO	50	385	59	29.45	18.95	0.85	0.11	low.risk
Octocoral	uce-699.phylip	NO	50	510	84	32.24	23.53	0.85	0.09	low.risk
Octocoral	uce-287739.phylip	NO	50	428	62	33.13	20.45	0.85	0.11	low.risk
Octocoral	uce-283871.phylip	NO	50	705	75	40.14	25.06	0.83	0.1	low.risk
Octocoral	uce-4012.phylip	NO	50	256	74	22.4	19.38	0.88	0.11	low.risk
Octocoral	uce-292904.phylip	NO	50	410	62	31.32	20.17	0.85	0.11	low.risk
Octocoral	uce-1773.phylip	NO	50	570	64	31.58	21.49	0.84	0.11	low.risk
Octocoral	uce-292528.phylip	NO	50	394	76	25.51	20.72	0.86	0.1	low.risk
Octocoral	uce-11668.phylip	NO	50	332	57	19.91	18.37	0.86	0.12	low.risk
Octocoral	uce-28580.phylip	NO	50	443	69	27.47	21.24	0.85	0.1	low.risk
Octocoral	uce-289103.phylip	NO	50	378	83	31.15	22.17	0.86	0.1	low.risk
Octocoral	uce-285632.phylip	NO	50	595	83	30.58	24.49	0.84	0.1	low.risk
Octocoral	uce-5585.phylip	NO	50	553	85	33.68	24.25	0.84	0.09	low.risk
Octocoral	uce-292128.phylip	NO	50	294	64	23.39	18.6	0.87	0.12	low.risk
Octocoral	uce-1504.phylip	NO	50	546	47	35.66	19.32	0.83	0.12	low.risk
Octocoral	uce-29108.phylip	NO	50	357	67	28.35	19.69	0.86	0.11	low.risk
Octocoral	uce-1778.phylip	NO	50	454	81	37.08	22.87	0.85	0.1	low.risk
Octocoral	uce-1332.phylip	NO	50	294	52	18.95	16.62	0.87	0.13	low.risk
Octocoral	uce-27220.phylip	NO	50	283	47	24.27	16.28	0.86	0.13	low.risk
Octocoral	uce-288628.phylip	NO	50	473	78	28.64	22.08	0.85	0.1	low.risk
Octocoral	uce-261398.phylip	NO	50	425	75	33.46	21.99	0.85	0.1	low.risk
Octocoral	uce-29888.phylip	NO	50	548	72	33.3	22.88	0.84	0.1	low.risk
Octocoral	uce-292014.phylip	NO	50	1096	85	45.65	28.18	0.82	0.11	low.risk
Octocoral	uce-292720.phylip	NO	50	245	48	22.73	15.89	0.86	0.13	low.risk
Octocoral	uce-291584.phylip	NO	50	419	75	31.85	21.92	0.85	0.1	low.risk
Octocoral	uce-263679.phylip	NO	50	883	89	42.66	27.1	0.83	0.1	low.risk
Octocoral	uce-291417.phylip	NO	50	420	58	29.51	19.66	0.85	0.11	low.risk
Octocoral	uce-264596.phylip	NO	50	307	48	33.92	16.83	0.85	0.12	low.risk
Octocoral	uce-291217.phylip	NO	50	289	65	21.95	19.12	0.86	0.11	low.risk
Octocoral	uce-28803.phylip	NO	50	247	58	22.35	17.4	0.87	0.12	low.risk
Octocoral	uce-29466.phylip	NO	50	485	84	32.86	22.77	0.85	0.1	low.risk
Octocoral	uce-292712.phylip	NO	50	524	67	35.87	21.92	0.84	0.11	low.risk
Octocoral	uce-14867.phylip	NO	50	690	88	41.71	25.31	0.84	0.09	low.risk
Octocoral	uce-12153.phylip	NO	50	578	78	42.2	23.58	0.84	0.1	low.risk
Octocoral	uce-286577.phylip	NO	50	399	63	28.06	20.24	0.85	0.11	low.risk
Octocoral	uce-291244.phylip	NO	50	589	80	30.61	22.43	0.85	0.1	low.risk
Octocoral	uce-293376.phylip	NO	50	542	73	29.8	22.4	0.84	0.1	low.risk
Octocoral	uce-288800.phylip	NO	50	308	47	25.64	16.67	0.85	0.13	low.risk
Octocoral	uce-292506.phylip	NO	50	424	68	28.52	20.71	0.85	0.11	low.risk
Octocoral	uce-73.phylip	NO	50	533	84	39.23	23.06	0.85	0.1	low.risk
Octocoral	uce-291742.phylip	NO	50	255	57	22.47	17.48	0.87	0.12	low.risk
Octocoral	uce-293079.phylip	NO	50	473	60	31.39	19.57	0.85	0.11	low.risk
Octocoral	uce-287677.phylip	NO	50	375	55	27.69	18.81	0.85	0.12	low.risk
Octocoral	uce-824.phylip	NO	50	419	84	31.81	22.9	0.85	0.1	low.risk
Octocoral	uce-266942.phylip	NO	50	376	81	20.75	20.7	0.87	0.1	low.risk
Octocoral	uce-29407.phylip	NO	50	465	80	30.88	23.04	0.85	0.1	low.risk
Octocoral	uce-722.phylip	NO	50	555	76	34.68	21.86	0.85	0.1	low.risk
Octocoral	uce-350.phylip	NO	50	468	82	24.5	21.98	0.86	0.1	low.risk
Octocoral	uce-292913.phylip	NO	50	848	85	40.45	25.44	0.84	0.1	low.risk
Octocoral	uce-566.phylip	NO	50	610	89	29.38	24.74	0.84	0.09	low.risk
Octocoral	uce-8026.phylip	NO	50	391	83	24.4	22.2	0.86	0.1	low.risk
Octocoral	uce-29727.phylip	NO	50	434	73	27.59	21.9	0.85	0.1	low.risk
Octocoral	uce-289507.phylip	NO	50	263	55	20.52	17.31	0.86	0.12	low.risk
Octocoral	uce-28804.phylip	NO	50	428	70	26.89	21.26	0.85	0.1	low.risk
Octocoral	uce-326.phylip	NO	50	209	50	19.62	15.76	0.87	0.13	low.risk
Octocoral	uce-782.phylip	NO	50	269	58	21.39	17.23	0.87	0.12	low.risk
Octocoral	uce-1621.phylip	NO	50	431	62	31.63	19.76	0.85	0.11	low.risk
Octocoral	uce-292186.phylip	NO	50	379	53	24.98	17.86	0.85	0.12	low.risk
Octocoral	uce-1719.phylip	NO	50	364	48	22.54	15.86	0.87	0.13	low.risk
Octocoral	uce-266185.phylip	NO	50	836	87	52.01	26.96	0.83	0.1	low.risk
Octocoral	uce-292825.phylip	NO	50	438	65	30.58	20.65	0.85	0.11	low.risk
Octocoral	uce-29852.phylip	NO	50	318	64	22.38	19.3	0.86	0.11	low.risk
Octocoral	uce-291541.phylip	NO	50	434	73	26	21.81	0.85	0.1	low.risk
Octocoral	uce-1454.phylip	NO	50	354	54	23.84	17.57	0.86	0.12	low.risk
Octocoral	uce-291536.phylip	NO	50	427	76	32.02	21.93	0.85	0.1	low.risk
Octocoral	uce-111.phylip	NO	50	279	70	19.29	18.51	0.88	0.12	low.risk
Octocoral	uce-261149.phylip	NO	50	437	65	23.27	20.35	0.85	0.11	low.risk
Octocoral	uce-112.phylip	NO	50	247	77	20.11	19.78	0.88	0.11	low.risk
Octocoral	uce-271701.phylip	NO	50	367	65	24.68	19.45	0.86	0.11	low.risk
Octocoral	uce-291968.phylip	NO	50	407	71	31.56	20.63	0.86	0.11	low.risk
Octocoral	uce-12138.phylip	NO	75	281	78	16.7	19.54	0.88	0.11	high.risk
Octocoral	uce-1043.phylip	NO	75	352	79	18.56	20.23	0.87	0.11	high.risk
Octocoral	uce-1775.phylip	NO	75	200	83	13.48	19.07	0.9	0.12	high.risk
Octocoral	uce-29939.phylip	NO	75	273	75	19.61	19.9	0.87	0.11	high.risk
Octocoral	uce-877.phylip	NO	75	278	78	18.89	20.2	0.87	0.11	high.risk
Octocoral	uce-393.phylip	NO	75	327	74	20.2	20.2	0.87	0.11	high.risk
Octocoral	uce-265761.phylip	NO	75	335	86	19.38	22.04	0.86	0.1	high.risk
Octocoral	uce-533.phylip	NO	75	476	88	22.8	23.63	0.85	0.09	high.risk
Octocoral	uce-347.phylip	NO	75	296	76	19.12	19.33	0.88	0.11	high.risk
Octocoral	uce-2284.phylip	NO	75	348	86	19.57	21.22	0.87	0.1	high.risk
Octocoral	uce-615.phylip	NO	75	323	73	16.4	19.48	0.87	0.11	high.risk
Octocoral	uce-1261.phylip	NO	75	260	81	16.74	20.43	0.88	0.11	high.risk
Octocoral	uce-292644.phylip	NO	75	331	75	18.56	20.6	0.86	0.1	high.risk
Octocoral	uce-286368.phylip	NO	75	353	73	17.19	19.88	0.87	0.11	high.risk
Octocoral	uce-262763.phylip	NO	75	239	77	17.73	19.65	0.88	0.11	high.risk
Octocoral	uce-402.phylip	NO	75	356	78	19.49	21.1	0.86	0.1	high.risk
Octocoral	uce-272130.phylip	NO	75	257	77	17.48	19.34	0.88	0.11	high.risk
Octocoral	uce-291869.phylip	NO	75	368	89	21.33	22.31	0.87	0.1	high.risk
Octocoral	uce-4235.phylip	NO	75	382	83	20.34	20.34	0.88	0.11	high.risk
Octocoral	uce-1025.phylip	NO	75	381	81	20.92	22.08	0.86	0.1	high.risk
Octocoral	uce-264223.phylip	NO	75	311	83	18.51	21.46	0.87	0.1	high.risk
Octocoral	uce-282000.phylip	NO	75	301	83	18.29	21.17	0.87	0.1	high.risk
Octocoral	uce-291694.phylip	NO	75	318	75	19.72	20.66	0.86	0.1	high.risk
Octocoral	uce-1783.phylip	NO	75	338	78	19.47	20.93	0.87	0.1	high.risk
Octocoral	uce-760.phylip	NO	75	257	78	19.28	19.99	0.88	0.11	high.risk
Octocoral	uce-959.phylip	NO	75	297	77	17.86	20.57	0.87	0.1	high.risk
Octocoral	uce-785.phylip	NO	75	219	71	15.9	18.5	0.88	0.12	high.risk
Octocoral	uce-291228.phylip	NO	75	405	79	21.99	22.17	0.85	0.1	high.risk
Octocoral	uce-288887.phylip	NO	75	314	77	16.77	20.74	0.87	0.1	high.risk
Octocoral	uce-1092.phylip	NO	75	410	83	21.49	22.06	0.86	0.1	high.risk
Octocoral	uce-291361.phylip	NO	75	296	73	16.66	19.63	0.87	0.11	high.risk
Octocoral	uce-29235.phylip	NO	75	257	76	15.32	19.55	0.88	0.11	high.risk
Octocoral	uce-289013.phylip	NO	75	354	85	20.13	22.17	0.86	0.1	high.risk
Octocoral	uce-1330.phylip	NO	75	335	80	20.92	21.11	0.87	0.1	high.risk
Octocoral	uce-286746.phylip	NO	75	306	82	20.5	21.25	0.87	0.1	high.risk
Octocoral	uce-4226.phylip	NO	75	307	75	18.18	18.89	0.89	0.12	high.risk
Octocoral	uce-29663.phylip	NO	75	276	81	19.98	20.45	0.88	0.11	high.risk
Octocoral	uce-770.phylip	NO	75	416	77	19.11	22.09	0.85	0.1	high.risk
Octocoral	uce-292429.phylip	NO	75	379	80	19.05	21.12	0.87	0.1	high.risk
Octocoral	uce-29561.phylip	NO	75	300	83	19.49	21.28	0.87	0.1	high.risk
Octocoral	uce-1471.phylip	NO	75	339	86	21.09	22.07	0.86	0.1	high.risk
Octocoral	uce-29961.phylip	NO	75	312	82	20.67	21.34	0.87	0.1	high.risk
Octocoral	uce-29460.phylip	NO	75	453	89	21.01	22.83	0.86	0.09	high.risk
Octocoral	uce-283514.phylip	NO	75	505	84	21.36	23.59	0.85	0.09	high.risk
Octocoral	uce-1424.phylip	NO	75	307	77	20.41	20.63	0.87	0.1	high.risk
Octocoral	uce-376.phylip	NO	75	375	86	22.22	22.38	0.86	0.1	high.risk
Octocoral	uce-12668.phylip	NO	75	587	87	43.51	24.46	0.84	0.09	low.risk
Octocoral	uce-266364.phylip	NO	75	447	82	26.44	22.98	0.85	0.1	low.risk
Octocoral	uce-289463.phylip	NO	75	400	74	23.7	21.34	0.86	0.1	low.risk
Octocoral	uce-286893.phylip	NO	75	366	82	24.73	21.15	0.87	0.1	low.risk
Octocoral	uce-261527.phylip	NO	75	291	74	22.23	20.04	0.87	0.11	low.risk
Octocoral	uce-29991.phylip	NO	75	915	72	39.59	24.49	0.83	0.1	low.risk
Octocoral	uce-291431.phylip	NO	75	367	82	22.61	21.49	0.86	0.1	low.risk
Octocoral	uce-8391.phylip	NO	75	347	82	22.91	21.8	0.86	0.1	low.risk
Octocoral	uce-292417.phylip	NO	75	344	78	22.02	20.75	0.87	0.1	low.risk
Octocoral	uce-255.phylip	NO	75	523	70	32.35	21.31	0.85	0.1	low.risk
Octocoral	uce-289771.phylip	NO	75	352	78	24.31	21.44	0.86	0.1	low.risk
Octocoral	uce-812.phylip	NO	75	752	88	47.14	26.23	0.83	0.1	low.risk
Octocoral	uce-291261.phylip	NO	75	402	80	28.13	21.83	0.86	0.1	low.risk
Octocoral	uce-291822.phylip	NO	75	553	73	42.43	22.98	0.84	0.1	low.risk
Octocoral	uce-2558.phylip	NO	75	381	78	27.31	20.89	0.87	0.1	low.risk
Octocoral	uce-14530.phylip	NO	75	1015	85	50.63	26.8	0.83	0.1	low.risk
Octocoral	uce-59.phylip	NO	75	507	77	31.62	22.96	0.85	0.1	low.risk
Octocoral	uce-292271.phylip	NO	75	409	79	29.95	21.29	0.86	0.1	low.risk
Octocoral	uce-14333.phylip	NO	75	825	91	52.88	27.04	0.83	0.1	low.risk
Octocoral	uce-292950.phylip	NO	75	462	85	30.64	23.25	0.85	0.09	low.risk
Octocoral	uce-266675.phylip	NO	75	469	85	31.9	23.53	0.85	0.09	low.risk
Octocoral	uce-287507.phylip	NO	75	488	81	29.78	22.06	0.86	0.1	low.risk
Octocoral	uce-29183.phylip	NO	75	483	74	34.59	22.22	0.85	0.1	low.risk
Octocoral	uce-1697.phylip	NO	75	338	73	21.36	20.37	0.86	0.11	low.risk
Octocoral	uce-1210.phylip	NO	75	424	70	34.88	21.05	0.85	0.1	low.risk
Octocoral	uce-291089.phylip	NO	75	298	75	20.97	20.38	0.87	0.11	low.risk
Octocoral	uce-1325.phylip	NO	75	302	82	21.87	20.5	0.88	0.11	low.risk
Octocoral	uce-907.phylip	NO	75	920	85	54.39	27.33	0.83	0.1	low.risk
Octocoral	uce-293521.phylip	NO	75	432	72	23.27	21.24	0.85	0.1	low.risk
Octocoral	uce-1549.phylip	NO	75	363	80	23.9	21.37	0.86	0.1	low.risk
Octocoral	uce-289976.phylip	NO	75	1146	88	44.71	28.68	0.82	0.11	low.risk
Octocoral	uce-1673.phylip	NO	75	361	76	24.18	20.53	0.87	0.11	low.risk
Octocoral	uce-934.phylip	NO	75	723	84	38.86	25.25	0.84	0.1	low.risk
Octocoral	uce-67.phylip	NO	75	442	76	32.06	22.13	0.85	0.1	low.risk
Octocoral	uce-15635.phylip	NO	75	541	81	35.69	23.74	0.84	0.1	low.risk
Octocoral	uce-29745.phylip	NO	75	437	70	26.35	21.07	0.85	0.1	low.risk
Octocoral	uce-282763.phylip	NO	75	479	86	27.82	23.51	0.85	0.09	low.risk
Octocoral	uce-26871.phylip	NO	75	608	93	33.29	25.13	0.84	0.09	low.risk
Octocoral	uce-972.phylip	NO	75	446	80	32.13	22.47	0.85	0.1	low.risk
Octocoral	uce-292336.phylip	NO	75	367	75	26.82	21.13	0.86	0.1	low.risk
Octocoral	uce-426.phylip	NO	75	359	89	23.96	22.56	0.86	0.09	low.risk
Octocoral	uce-287782.phylip	NO	75	893	88	43.02	25.79	0.84	0.09	low.risk
Octocoral	uce-283173.phylip	NO	75	483	70	30.75	22.11	0.84	0.1	low.risk
Octocoral	uce-292755.phylip	NO	75	375	77	22	20.43	0.87	0.11	low.risk
Octocoral	uce-291004.phylip	NO	75	878	81	34.25	25.48	0.83	0.1	low.risk
Octocoral	uce-9924.phylip	NO	75	225	72	22.43	19.09	0.88	0.11	low.risk
Octocoral	uce-264469.phylip	NO	75	582	70	35.59	23.19	0.84	0.1	low.risk
Octocoral	uce-28591.phylip	NO	75	803	81	47.2	26.24	0.83	0.1	low.risk
Octocoral	uce-263480.phylip	NO	75	579	82	41.94	24.41	0.84	0.1	low.risk
Octocoral	uce-286602.phylip	NO	75	398	83	30.84	22.51	0.86	0.1	low.risk
Octocoral	uce-6152.phylip	NO	75	393	72	23.18	20.81	0.86	0.1	low.risk
Octocoral	uce-293456.phylip	NO	75	442	84	35.04	23.14	0.85	0.09	low.risk
Octocoral	uce-266550.phylip	NO	75	740	92	46.15	26.35	0.84	0.09	low.risk
Octocoral	uce-969.phylip	NO	75	459	82	26.93	21.8	0.86	0.1	low.risk
Octocoral	uce-7844.phylip	NO	75	456	76	31.2	22.41	0.85	0.1	low.risk
Octocoral	uce-440.phylip	NO	75	774	78	49.04	24.99	0.83	0.1	low.risk
Octocoral	uce-747.phylip	NO	75	450	70	36.42	20.98	0.85	0.1	low.risk
Octocoral	uce-283632.phylip	NO	75	294	86	24.9	21.56	0.87	0.1	low.risk
Octocoral	uce-292977.phylip	NO	75	429	86	25.38	23.02	0.85	0.09	low.risk
Octocoral	uce-13358.phylip	NO	75	682	82	44.84	25.26	0.83	0.1	low.risk
Octocoral	uce-1208.phylip	NO	75	338	75	26.66	20.7	0.86	0.1	low.risk
Octocoral	uce-1529.phylip	NO	75	1199	80	44.74	28.77	0.82	0.12	low.risk
Octocoral	uce-263845.phylip	NO	75	608	83	48.87	24.65	0.84	0.1	low.risk
Octocoral	uce-29557.phylip	NO	75	449	71	38.27	21.19	0.85	0.1	low.risk
Octocoral	uce-723.phylip	NO	75	912	90	55.41	27.09	0.83	0.1	low.risk
Octocoral	uce-293141.phylip	NO	75	478	74	33.55	21.98	0.85	0.1	low.risk
Octocoral	uce-282148.phylip	NO	75	708	89	35.56	25.92	0.84	0.09	low.risk
Octocoral	uce-811.phylip	NO	75	480	83	34.95	22.88	0.85	0.1	low.risk
Octocoral	uce-9389.phylip	NO	75	579	81	39.36	24.11	0.84	0.1	low.risk
Octocoral	uce-260577.phylip	NO	75	841	87	50.29	26.78	0.83	0.1	low.risk
Octocoral	uce-292422.phylip	NO	75	526	89	27.82	23.51	0.85	0.09	low.risk
Octocoral	uce-527.phylip	NO	75	406	74	24.48	21.5	0.85	0.1	low.risk
Octocoral	uce-28567.phylip	NO	75	296	78	27.55	20.56	0.87	0.11	low.risk
Octocoral	uce-27463.phylip	NO	75	659	72	41.47	23.48	0.84	0.1	low.risk
Octocoral	uce-1788.phylip	NO	75	696	76	37.44	24.04	0.84	0.1	low.risk
Octocoral	uce-292176.phylip	NO	75	320	71	23.02	19.19	0.87	0.11	low.risk
Octocoral	uce-903.phylip	NO	75	533	74	29.65	22.44	0.85	0.1	low.risk
Octocoral	uce-1434.phylip	NO	75	421	71	32.34	20.67	0.86	0.11	low.risk
Octocoral	uce-133.phylip	NO	75	1076	85	53.76	29.02	0.82	0.11	low.risk
Octocoral	uce-28617.phylip	NO	75	361	73	23.66	20.8	0.86	0.1	low.risk
Octocoral	uce-293271.phylip	NO	75	415	76	29.39	21.37	0.86	0.1	low.risk
Octocoral	uce-1179.phylip	NO	75	424	72	30.09	19.95	0.87	0.11	low.risk
Octocoral	uce-13161.phylip	NO	75	610	76	40.68	23.95	0.84	0.1	low.risk
Octocoral	uce-1197.phylip	NO	75	387	74	30.05	20.77	0.86	0.1	low.risk
Octocoral	uce-1186.phylip	NO	75	482	78	31.21	22.81	0.85	0.1	low.risk
Octocoral	uce-260909.phylip	NO	75	1068	76	60.36	27.89	0.82	0.12	low.risk
Octocoral	uce-283144.phylip	NO	75	452	73	30.39	22.01	0.85	0.1	low.risk
Octocoral	uce-1451.phylip	NO	75	388	82	25.1	22.18	0.86	0.1	low.risk
Octocoral	uce-293380.phylip	NO	75	483	81	32.61	23.29	0.85	0.1	low.risk
Octocoral	uce-6549.phylip	NO	75	405	73	23.87	21.21	0.86	0.1	low.risk
Octocoral	uce-260723.phylip	NO	75	372	73	29.68	21.14	0.86	0.1	low.risk
Octocoral	uce-292112.phylip	NO	75	395	70	28.26	19.99	0.86	0.11	low.risk
Octocoral	uce-282996.phylip	NO	75	385	71	26.83	21.08	0.85	0.1	low.risk
Octocoral	uce-291381.phylip	NO	75	889	84	38.19	25.49	0.84	0.1	low.risk
Octocoral	uce-292942.phylip	NO	75	361	73	26.54	21.03	0.86	0.1	low.risk
Octocoral	uce-293056.phylip	NO	75	279	74	25.28	20.01	0.87	0.11	low.risk
Octocoral	uce-282523.phylip	NO	75	416	73	29.79	21.54	0.85	0.1	low.risk
Octocoral	uce-293012.phylip	NO	75	444	70	35.35	21.24	0.85	0.1	low.risk
Octocoral	uce-283857.phylip	NO	75	381	74	29.13	21.39	0.85	0.1	low.risk
Octocoral	uce-460.phylip	NO	75	548	80	35.82	22.49	0.85	0.1	low.risk
Octocoral	uce-263819.phylip	NO	75	370	85	22.92	22.11	0.86	0.1	low.risk
Octocoral	uce-627.phylip	NO	75	418	87	26.97	23.01	0.86	0.09	low.risk
Octocoral	uce-286931.phylip	NO	75	576	83	36.87	23.6	0.85	0.1	low.risk
Octocoral	uce-1635.phylip	NO	75	339	85	26.19	21.97	0.86	0.1	low.risk
Octocoral	uce-292055.phylip	NO	75	616	70	42.79	21.59	0.85	0.1	low.risk
Octocoral	uce-284669.phylip	NO	75	401	71	30.89	20.86	0.86	0.1	low.risk
Octocoral	uce-292453.phylip	NO	75	732	77	51.64	24.58	0.83	0.1	low.risk
Octocoral	uce-21966.phylip	NO	75	650	83	41.32	23.44	0.85	0.1	low.risk
Octocoral	uce-292953.phylip	NO	75	434	71	24.17	20.35	0.86	0.11	low.risk
Octocoral	uce-769.phylip	NO	75	556	88	41.14	24.36	0.85	0.09	low.risk
Octocoral	uce-8637.phylip	NO	75	344	86	23.51	21.38	0.87	0.1	low.risk
Octocoral	uce-1553.phylip	NO	75	460	78	29.46	22.54	0.85	0.1	low.risk
Octocoral	uce-1155.phylip	NO	75	254	71	22.69	18.57	0.88	0.12	low.risk
Octocoral	uce-29101.phylip	NO	75	426	86	33.79	23.08	0.85	0.09	low.risk
Octocoral	uce-1739.phylip	NO	75	607	82	41.27	24.71	0.84	0.1	low.risk
Octocoral	uce-28380.phylip	NO	75	559	82	25.3	22.28	0.86	0.1	low.risk
Octocoral	uce-263396.phylip	NO	75	648	89	29.54	24.37	0.85	0.09	low.risk
Octocoral	uce-291601.phylip	NO	75	551	78	35.48	23.7	0.84	0.1	low.risk
Octocoral	uce-7626.phylip	NO	75	608	83	41	24.71	0.84	0.1	low.risk
Octocoral	uce-52.phylip	NO	75	359	77	26.72	20.91	0.86	0.1	low.risk
Octocoral	uce-910.phylip	NO	75	493	77	37.77	22.43	0.85	0.1	low.risk
Octocoral	uce-574.phylip	NO	75	714	74	37.66	22.79	0.84	0.1	low.risk
Octocoral	uce-287027.phylip	NO	75	421	82	24.91	22.69	0.85	0.1	low.risk
Octocoral	uce-494.phylip	NO	75	626	86	37.83	24.25	0.84	0.09	low.risk
Octocoral	uce-282447.phylip	NO	75	869	93	43.6	27.54	0.83	0.1	low.risk
Octocoral	uce-263210.phylip	NO	75	298	75	27.71	20.46	0.87	0.11	low.risk
Octocoral	uce-293278.phylip	NO	75	485	88	26.8	22.31	0.86	0.1	low.risk
Octocoral	uce-261350.phylip	NO	75	619	77	44.47	23.69	0.84	0.1	low.risk
Octocoral	uce-1020.phylip	NO	75	446	85	34.55	23.14	0.85	0.09	low.risk
Octocoral	uce-264376.phylip	NO	75	499	75	32.39	22.77	0.84	0.1	low.risk
Octocoral	uce-261122.phylip	NO	75	486	78	36.24	22.25	0.85	0.1	low.risk
Octocoral	uce-291319.phylip	NO	75	503	70	42.92	22.33	0.84	0.1	low.risk
Octocoral	uce-282158.phylip	NO	75	576	71	38.8	21.92	0.85	0.1	low.risk
Octocoral	uce-288572.phylip	NO	75	453	73	36.97	21.95	0.85	0.1	low.risk
Octocoral	uce-442.phylip	NO	75	268	73	19.56	18.88	0.88	0.12	low.risk
Octocoral	uce-1234.phylip	NO	75	340	73	21.43	20.59	0.86	0.11	low.risk
Octocoral	uce-293635.phylip	NO	75	382	85	29.86	22.48	0.86	0.1	low.risk
Octocoral	uce-4962.phylip	NO	75	693	89	42.7	25.6	0.84	0.09	low.risk
Octocoral	uce-291409.phylip	NO	75	376	71	30.64	20.77	0.86	0.11	low.risk
Octocoral	uce-736.phylip	NO	75	383	82	23.24	21.7	0.86	0.1	low.risk
Octocoral	uce-291043.phylip	NO	75	413	79	27.51	22.32	0.85	0.1	low.risk
Octocoral	uce-292297.phylip	NO	75	323	71	29.54	20.07	0.86	0.11	low.risk
Octocoral	uce-291549.phylip	NO	75	353	72	34.23	20.12	0.86	0.11	low.risk
Octocoral	uce-29257.phylip	NO	75	367	75	28.37	20.63	0.86	0.1	low.risk
Octocoral	uce-942.phylip	NO	75	319	78	22.95	20.62	0.87	0.1	low.risk
Octocoral	uce-292071.phylip	NO	75	354	73	24.5	20.9	0.86	0.1	low.risk
Octocoral	uce-291453.phylip	NO	75	373	75	32.51	21.38	0.86	0.1	low.risk
Octocoral	uce-29314.phylip	NO	75	638	81	35.24	23.98	0.84	0.1	low.risk
Octocoral	uce-1711.phylip	NO	75	338	83	22.48	21.79	0.86	0.1	low.risk
Octocoral	uce-293429.phylip	NO	75	494	78	37.95	23.11	0.85	0.1	low.risk
Octocoral	uce-555.phylip	NO	75	451	81	27.66	22.6	0.85	0.1	low.risk
Octocoral	uce-284045.phylip	NO	75	473	84	24.87	21.96	0.86	0.1	low.risk
Octocoral	uce-283327.phylip	NO	75	362	80	27.47	21.63	0.86	0.1	low.risk
Octocoral	uce-293582.phylip	NO	75	340	79	22.17	20.59	0.87	0.1	low.risk
Octocoral	uce-1100.phylip	NO	75	613	84	39.34	23.87	0.85	0.09	low.risk
Octocoral	uce-292379.phylip	NO	75	486	79	25.83	23.17	0.85	0.1	low.risk
Octocoral	uce-262778.phylip	NO	75	334	72	23.86	20.55	0.86	0.11	low.risk
Octocoral	uce-29473.phylip	NO	75	1097	81	53.25	27.47	0.82	0.11	low.risk
Octocoral	uce-29477.phylip	NO	75	420	73	28.78	21.68	0.85	0.1	low.risk
Octocoral	uce-293554.phylip	NO	75	321	73	21.7	20.52	0.86	0.11	low.risk
Octocoral	uce-21914.phylip	NO	75	453	77	30.32	22.46	0.85	0.1	low.risk
Octocoral	uce-1241.phylip	NO	75	537	80	28.98	22.32	0.85	0.1	low.risk
Octocoral	uce-897.phylip	NO	75	438	79	30.81	22.16	0.85	0.1	low.risk
Octocoral	uce-29898.phylip	NO	75	407	85	26.01	22.77	0.86	0.1	low.risk
Octocoral	uce-14825.phylip	NO	75	622	79	34.39	23.75	0.84	0.1	low.risk
Octocoral	uce-291455.phylip	NO	75	512	82	32.43	23.02	0.85	0.1	low.risk
Octocoral	uce-1661.phylip	NO	75	354	72	26.32	20.07	0.87	0.11	low.risk
Octocoral	uce-292922.phylip	NO	75	483	72	26.78	20.85	0.86	0.1	low.risk
Octocoral	uce-15796.phylip	NO	75	463	84	28.76	23.34	0.85	0.09	low.risk
Octocoral	uce-29328.phylip	NO	75	662	88	30.7	24.74	0.84	0.09	low.risk
Octocoral	uce-101.phylip	NO	75	263	77	26.14	20.16	0.87	0.11	low.risk
Octocoral	uce-21945.phylip	NO	75	406	71	21.76	20.96	0.85	0.1	low.risk
Octocoral	uce-454.phylip	NO	75	434	81	30.64	22.43	0.85	0.1	low.risk
Octocoral	uce-10004.phylip	NO	75	491	84	36.07	23.44	0.85	0.09	low.risk
Octocoral	uce-9863.phylip	NO	75	457	76	36.47	21.61	0.86	0.1	low.risk
Octocoral	uce-42.phylip	NO	75	505	79	30.83	22.87	0.85	0.1	low.risk
Octocoral	uce-315.phylip	NO	75	634	75	43.28	22.96	0.84	0.1	low.risk
Octocoral	uce-300.phylip	NO	75	404	78	28.85	22.11	0.85	0.1	low.risk
Octocoral	uce-14094.phylip	NO	75	1047	91	59.33	29.24	0.82	0.11	low.risk
Octocoral	uce-399.phylip	NO	75	882	92	43.66	27.31	0.83	0.1	low.risk
Octocoral	uce-29152.phylip	NO	75	913	78	50.04	27.03	0.82	0.11	low.risk
Octocoral	uce-292092.phylip	NO	75	516	85	32.75	22.85	0.86	0.1	low.risk
Octocoral	uce-291568.phylip	NO	75	289	73	22.71	19.97	0.87	0.11	low.risk
Octocoral	uce-291466.phylip	NO	75	364	76	22.3	21.39	0.86	0.1	low.risk
Octocoral	uce-29292.phylip	NO	75	350	85	22.31	21.74	0.87	0.1	low.risk
Octocoral	uce-505.phylip	NO	75	1300	84	51.38	30.26	0.82	0.12	low.risk
Octocoral	uce-29272.phylip	NO	75	388	75	25.98	21.54	0.85	0.1	low.risk
Octocoral	uce-632.phylip	NO	75	600	70	28.13	21.49	0.85	0.1	low.risk
Octocoral	uce-45.phylip	NO	75	425	92	32.37	23.47	0.86	0.09	low.risk
Octocoral	uce-27901.phylip	NO	75	476	74	32.51	21.12	0.86	0.1	low.risk
Octocoral	uce-292857.phylip	NO	75	358	83	21.78	21.14	0.87	0.1	low.risk
Octocoral	uce-292229.phylip	NO	75	565	77	31.83	22.01	0.85	0.1	low.risk
Octocoral	uce-698.phylip	NO	75	756	73	42.84	23.43	0.84	0.1	low.risk
Octocoral	uce-263323.phylip	NO	75	378	75	30.19	20.81	0.86	0.1	low.risk
Octocoral	uce-1267.phylip	NO	75	318	79	23.84	20.28	0.87	0.11	low.risk
Octocoral	uce-397.phylip	NO	75	501	79	35.29	23.25	0.85	0.1	low.risk
Octocoral	uce-29195.phylip	NO	75	388	74	30.84	21.46	0.85	0.1	low.risk
Octocoral	uce-27754.phylip	NO	75	322	70	25.93	19.01	0.87	0.11	low.risk
Octocoral	uce-261877.phylip	NO	75	612	84	32.72	24.36	0.84	0.09	low.risk
Octocoral	uce-282080.phylip	NO	75	599	76	39.57	23.59	0.84	0.1	low.risk
Octocoral	uce-16808.phylip	NO	75	323	78	21.81	20.66	0.87	0.1	low.risk
Octocoral	uce-1741.phylip	NO	75	549	73	34.36	21.94	0.85	0.1	low.risk
Octocoral	uce-150.phylip	NO	75	449	84	23.12	22.98	0.85	0.1	low.risk
Octocoral	uce-29588.phylip	NO	75	747	72	45.06	24.66	0.83	0.11	low.risk
Octocoral	uce-291750.phylip	NO	75	351	70	35.34	20.45	0.86	0.11	low.risk
Octocoral	uce-291724.phylip	NO	75	625	71	41.46	23.77	0.83	0.1	low.risk
Octocoral	uce-291605.phylip	NO	75	345	73	26.2	20.82	0.86	0.1	low.risk
Octocoral	uce-29509.phylip	NO	75	397	70	30.84	20.85	0.85	0.11	low.risk
Octocoral	uce-293377.phylip	NO	75	356	84	24.85	22.1	0.86	0.1	low.risk
Octocoral	uce-291914.phylip	NO	75	373	74	29.97	20.92	0.86	0.1	low.risk
Octocoral	uce-1693.phylip	NO	75	629	77	39.36	24.06	0.84	0.1	low.risk
Octocoral	uce-291944.phylip	NO	75	383	70	35.7	20.58	0.86	0.11	low.risk
Octocoral	uce-286869.phylip	NO	75	449	77	29.56	22.04	0.85	0.1	low.risk
Octocoral	uce-1112.phylip	NO	75	424	83	34.25	22.62	0.85	0.1	low.risk
Octocoral	uce-1632.phylip	NO	75	503	73	34.2	22.21	0.85	0.1	low.risk
Octocoral	uce-284323.phylip	NO	75	761	84	38.79	25.91	0.83	0.1	low.risk
Octocoral	uce-292488.phylip	NO	75	487	82	30.29	23.43	0.85	0.1	low.risk
Octocoral	uce-293128.phylip	NO	75	533	81	33.98	23.54	0.85	0.1	low.risk
Octocoral	uce-266812.phylip	NO	75	604	76	40.69	24.03	0.84	0.1	low.risk
Octocoral	uce-266519.phylip	NO	75	350	82	22.37	20.93	0.87	0.1	low.risk
Octocoral	uce-286335.phylip	NO	75	598	91	32.73	25.19	0.84	0.09	low.risk
Octocoral	uce-292682.phylip	NO	75	299	80	25	20.51	0.87	0.11	low.risk
Octocoral	uce-291955.phylip	NO	75	1078	80	54.14	26.53	0.83	0.1	low.risk
Octocoral	uce-1579.phylip	NO	75	693	73	34.26	23.43	0.84	0.1	low.risk
Octocoral	uce-70.phylip	NO	75	337	71	22.77	20.2	0.86	0.11	low.risk
Octocoral	uce-29338.phylip	NO	75	518	80	33.08	22.59	0.85	0.1	low.risk
Octocoral	uce-291863.phylip	NO	75	660	71	38.65	23.77	0.83	0.1	low.risk
Octocoral	uce-293214.phylip	NO	75	488	82	29.2	22.19	0.86	0.1	low.risk
Octocoral	uce-262818.phylip	NO	75	620	70	42.54	23.45	0.83	0.1	low.risk
Octocoral	uce-79.phylip	NO	75	448	88	28.57	23.48	0.85	0.09	low.risk
Octocoral	uce-1530.phylip	NO	75	443	83	28.65	21.74	0.86	0.1	low.risk
Octocoral	uce-3407.phylip	NO	75	507	81	33.81	22.55	0.85	0.1	low.risk
Octocoral	uce-265032.phylip	NO	75	559	80	41.83	23.99	0.84	0.1	low.risk
Octocoral	uce-738.phylip	NO	75	536	84	40.68	23.85	0.85	0.09	low.risk
Octocoral	uce-29273.phylip	NO	75	386	79	24.84	21.81	0.86	0.1	low.risk
Octocoral	uce-264970.phylip	NO	75	262	77	28.92	19.28	0.88	0.11	low.risk
Octocoral	uce-283761.phylip	NO	75	580	85	35.61	24.79	0.84	0.09	low.risk
Octocoral	uce-476.phylip	NO	75	424	88	31.63	22.88	0.86	0.09	low.risk
Octocoral	uce-1287.phylip	NO	75	419	72	32.01	21.05	0.86	0.1	low.risk
Octocoral	uce-284518.phylip	NO	75	434	81	29.27	22.62	0.85	0.1	low.risk
Octocoral	uce-260293.phylip	NO	75	753	86	38.59	24.84	0.84	0.09	low.risk
Octocoral	uce-293196.phylip	NO	75	307	81	22.23	21.18	0.87	0.1	low.risk
Octocoral	uce-21872.phylip	NO	75	496	78	40.53	23.12	0.85	0.1	low.risk
Octocoral	uce-4818.phylip	NO	75	463	93	33.46	24.1	0.85	0.09	low.risk
Octocoral	uce-807.phylip	NO	75	438	87	27.37	23	0.86	0.09	low.risk
Octocoral	uce-293014.phylip	NO	75	434	70	28.17	19.52	0.87	0.11	low.risk
Octocoral	uce-263278.phylip	NO	75	377	82	23.47	21.98	0.86	0.1	low.risk
Octocoral	uce-292924.phylip	NO	75	601	72	41.38	23.46	0.84	0.1	low.risk
Octocoral	uce-29107.phylip	NO	75	966	84	40.63	25.96	0.83	0.1	low.risk
Octocoral	uce-99.phylip	NO	75	443	76	26.15	21.66	0.85	0.1	low.risk
Octocoral	uce-874.phylip	NO	75	276	78	20.67	20.48	0.87	0.11	low.risk
Octocoral	uce-291272.phylip	NO	75	389	79	24.62	21.6	0.86	0.1	low.risk
Octocoral	uce-285323.phylip	NO	75	430	82	29.38	22.6	0.85	0.1	low.risk
Octocoral	uce-287467.phylip	NO	75	444	82	23.26	21.88	0.86	0.1	low.risk
Octocoral	uce-292500.phylip	NO	75	481	71	31.99	21.54	0.85	0.1	low.risk
Octocoral	uce-339.phylip	NO	75	664	82	29.55	23.77	0.84	0.1	low.risk
Octocoral	uce-264168.phylip	NO	75	463	72	28.85	21.98	0.85	0.1	low.risk
Octocoral	uce-16970.phylip	NO	75	366	74	28.61	20.91	0.86	0.1	low.risk
Octocoral	uce-29334.phylip	NO	75	407	79	29.48	21.92	0.86	0.1	low.risk
Octocoral	uce-1771.phylip	NO	75	404	83	34.17	21.86	0.86	0.1	low.risk
Octocoral	uce-1480.phylip	NO	75	449	86	33.88	22.87	0.86	0.09	low.risk
Octocoral	uce-293126.phylip	NO	75	529	83	29.72	22.76	0.85	0.1	low.risk
Octocoral	uce-291031.phylip	NO	75	749	86	36.98	26.54	0.83	0.1	low.risk
Octocoral	uce-14711.phylip	NO	75	299	85	34.17	21.44	0.87	0.1	low.risk
Octocoral	uce-291675.phylip	NO	75	267	72	19.33	18.52	0.89	0.12	low.risk
Octocoral	uce-6824.phylip	NO	75	459	75	35.42	22.41	0.85	0.1	low.risk
Octocoral	uce-261752.phylip	NO	75	643	86	44.74	24.95	0.84	0.09	low.risk
Octocoral	uce-9103.phylip	NO	75	488	78	31.36	22.96	0.85	0.1	low.risk
Octocoral	uce-911.phylip	NO	75	355	80	28.99	21.64	0.86	0.1	low.risk
Octocoral	uce-292808.phylip	NO	75	338	76	30.49	20.76	0.86	0.1	low.risk
Octocoral	uce-283135.phylip	NO	75	335	71	26.09	19.87	0.87	0.11	low.risk
Octocoral	uce-293510.phylip	NO	75	358	71	26.21	20.57	0.86	0.11	low.risk
Octocoral	uce-700.phylip	NO	75	469	72	29.13	21.66	0.85	0.1	low.risk
Octocoral	uce-10541.phylip	NO	75	822	92	52.98	26.64	0.84	0.09	low.risk
Octocoral	uce-289263.phylip	NO	75	308	83	22.1	21.45	0.87	0.1	low.risk
Octocoral	uce-292329.phylip	NO	75	388	70	23.71	20.19	0.86	0.11	low.risk
Octocoral	uce-264517.phylip	NO	75	829	89	44.12	27.15	0.83	0.1	low.risk
Octocoral	uce-28264.phylip	NO	75	518	72	32.27	22.44	0.84	0.1	low.risk
Octocoral	uce-227.phylip	NO	75	504	89	36.37	23.31	0.86	0.09	low.risk
Octocoral	uce-291600.phylip	NO	75	384	80	26.5	21.92	0.86	0.1	low.risk
Octocoral	uce-263370.phylip	NO	75	474	70	27.51	21.99	0.84	0.1	low.risk
Octocoral	uce-260967.phylip	NO	75	692	71	36.25	24.23	0.83	0.11	low.risk
Octocoral	uce-1329.phylip	NO	75	428	83	25.5	21.89	0.86	0.1	low.risk
Octocoral	uce-29387.phylip	NO	75	524	86	30.14	24.04	0.85	0.09	low.risk
Octocoral	uce-1647.phylip	NO	75	399	83	24.84	21.55	0.87	0.1	low.risk
Octocoral	uce-401.phylip	NO	75	531	76	35.33	22.64	0.85	0.1	low.risk
Octocoral	uce-291284.phylip	NO	75	370	75	30.31	20.59	0.86	0.11	low.risk
Octocoral	uce-1465.phylip	NO	75	375	76	19.81	19.77	0.88	0.11	low.risk
Octocoral	uce-10802.phylip	NO	75	530	85	32.74	23.42	0.85	0.09	low.risk
Octocoral	uce-292129.phylip	NO	75	371	84	22.38	21.17	0.87	0.1	low.risk
Octocoral	uce-292016.phylip	NO	75	298	76	25.73	20.4	0.87	0.11	low.risk
Octocoral	uce-29315.phylip	NO	75	541	73	38.82	22.57	0.84	0.1	low.risk
Octocoral	uce-78.phylip	NO	75	730	87	43.94	23.73	0.85	0.09	low.risk
Octocoral	uce-289423.phylip	NO	75	428	84	30.05	22.72	0.86	0.1	low.risk
Octocoral	uce-8008.phylip	NO	75	641	71	27.06	23.17	0.84	0.1	low.risk
Octocoral	uce-291652.phylip	NO	75	377	77	27.81	21.55	0.86	0.1	low.risk
Octocoral	uce-1271.phylip	NO	75	508	70	27.79	21.55	0.85	0.1	low.risk
Octocoral	uce-1702.phylip	NO	75	335	75	20.94	20.77	0.86	0.1	low.risk
Octocoral	uce-423.phylip	NO	75	320	74	24.11	20.17	0.87	0.11	low.risk
Octocoral	uce-291907.phylip	NO	75	323	70	21.25	18.82	0.88	0.12	low.risk
Octocoral	uce-293516.phylip	NO	75	515	74	33.23	22.82	0.84	0.1	low.risk
Octocoral	uce-291311.phylip	NO	75	313	71	19.99	18.12	0.89	0.12	low.risk
Octocoral	uce-287501.phylip	NO	75	687	77	35.12	23.75	0.84	0.1	low.risk
Octocoral	uce-7645.phylip	NO	75	449	87	24.92	23.57	0.85	0.09	low.risk
Octocoral	uce-865.phylip	NO	75	880	91	39.1	27.31	0.83	0.1	low.risk
Octocoral	uce-264555.phylip	NO	75	501	76	31.12	22.95	0.84	0.1	low.risk
Octocoral	uce-261228.phylip	NO	75	467	81	37.63	22.36	0.85	0.1	low.risk
Octocoral	uce-260348.phylip	NO	75	386	72	30.72	21.17	0.85	0.1	low.risk
Octocoral	uce-77.phylip	NO	75	530	81	38.09	23.45	0.85	0.1	low.risk
Octocoral	uce-435.phylip	NO	75	587	80	50.28	23.31	0.85	0.1	low.risk
Octocoral	uce-262341.phylip	NO	75	987	83	41.23	25.51	0.83	0.1	low.risk
Octocoral	uce-260821.phylip	NO	75	424	78	31.35	21.71	0.86	0.1	low.risk
Octocoral	uce-3586.phylip	NO	75	434	74	30.42	21.89	0.85	0.1	low.risk
Octocoral	uce-22.phylip	NO	75	511	72	27.57	21.14	0.85	0.1	low.risk
Octocoral	uce-285428.phylip	NO	75	256	76	22.87	19.84	0.87	0.11	low.risk
Octocoral	uce-264619.phylip	NO	75	422	82	29.01	22.48	0.86	0.1	low.risk
Octocoral	uce-1407.phylip	NO	75	437	74	37.52	21.56	0.85	0.1	low.risk
Octocoral	uce-285750.phylip	NO	75	600	81	41.23	23.88	0.84	0.1	low.risk
Octocoral	uce-291594.phylip	NO	75	391	70	26.54	20.5	0.86	0.11	low.risk
Octocoral	uce-286014.phylip	NO	75	844	82	39.54	25.05	0.84	0.1	low.risk
Octocoral	uce-285061.phylip	NO	75	345	81	22.38	21.7	0.86	0.1	low.risk
Octocoral	uce-265555.phylip	NO	75	691	80	47.47	24.33	0.84	0.1	low.risk
Octocoral	uce-293219.phylip	NO	75	331	78	25.16	21.13	0.86	0.1	low.risk
Octocoral	uce-292638.phylip	NO	75	407	76	25.33	20.89	0.86	0.1	low.risk
Octocoral	uce-292756.phylip	NO	75	509	76	26.33	23.01	0.84	0.1	low.risk
Octocoral	uce-29774.phylip	NO	75	401	78	27.13	21.76	0.86	0.1	low.risk
Octocoral	uce-11572.phylip	NO	75	490	74	28.67	22.05	0.85	0.1	low.risk
Octocoral	uce-292975.phylip	NO	75	659	90	31.12	25.32	0.84	0.09	low.risk
Octocoral	uce-262143.phylip	NO	75	345	85	21.17	20.99	0.87	0.1	low.risk
Octocoral	uce-282502.phylip	NO	75	330	75	24.98	20.75	0.86	0.1	low.risk
Octocoral	uce-1272.phylip	NO	75	796	87	39.43	25.97	0.83	0.1	low.risk
Octocoral	uce-27636.phylip	NO	75	462	83	26.47	21.78	0.86	0.1	low.risk
Octocoral	uce-10315.phylip	NO	75	423	92	24.08	23.18	0.86	0.09	low.risk
Octocoral	uce-392.phylip	NO	75	358	72	29.45	20.21	0.86	0.11	low.risk
Octocoral	uce-707.phylip	NO	75	831	81	56.82	25.95	0.83	0.1	low.risk
Octocoral	uce-29881.phylip	NO	75	510	72	31.57	21.53	0.85	0.1	low.risk
Octocoral	uce-29220.phylip	NO	75	343	72	25.48	19.58	0.87	0.11	low.risk
Octocoral	uce-12118.phylip	NO	75	755	85	42.66	25.54	0.84	0.1	low.risk
Octocoral	uce-571.phylip	NO	75	375	86	22.58	21.93	0.87	0.1	low.risk
Octocoral	uce-28924.phylip	NO	75	376	74	33.88	21.13	0.86	0.1	low.risk
Octocoral	uce-567.phylip	NO	75	463	80	27.3	22.38	0.85	0.1	low.risk
Octocoral	uce-623.phylip	NO	75	290	78	22.81	20.66	0.87	0.1	low.risk
Octocoral	uce-378.phylip	NO	75	503	78	22.86	21.2	0.86	0.1	low.risk
Octocoral	uce-260873.phylip	NO	75	426	82	24.91	22.6	0.85	0.1	low.risk
Octocoral	uce-292970.phylip	NO	75	385	81	26.48	21.82	0.86	0.1	low.risk
Octocoral	uce-429.phylip	NO	75	410	83	27.51	21.88	0.86	0.1	low.risk
Octocoral	uce-288870.phylip	NO	75	441	79	23.92	22.43	0.85	0.1	low.risk
Octocoral	uce-1610.phylip	NO	75	789	86	40.84	24.53	0.84	0.09	low.risk
Octocoral	uce-291175.phylip	NO	75	503	86	30.65	23.65	0.85	0.09	low.risk
Octocoral	uce-49.phylip	NO	75	426	81	30.29	21.43	0.86	0.1	low.risk
Octocoral	uce-142.phylip	NO	75	258	74	19.11	18.7	0.89	0.12	low.risk
Octocoral	uce-284935.phylip	NO	75	550	75	35.98	22.6	0.85	0.1	low.risk
Octocoral	uce-292468.phylip	NO	75	358	70	24.37	20.48	0.86	0.11	low.risk
Octocoral	uce-1421.phylip	NO	75	526	80	45.13	23	0.85	0.1	low.risk
Octocoral	uce-777.phylip	NO	75	359	79	34.05	20.84	0.87	0.1	low.risk
Octocoral	uce-28944.phylip	NO	75	828	91	45.38	25.17	0.84	0.09	low.risk
Octocoral	uce-261387.phylip	NO	75	516	82	30.69	23.5	0.85	0.1	low.risk
Octocoral	uce-956.phylip	NO	75	253	83	23.28	20.71	0.88	0.1	low.risk
Octocoral	uce-1490.phylip	NO	75	502	73	31.4	22.08	0.85	0.1	low.risk
Octocoral	uce-293089.phylip	NO	75	812	83	45.86	24.7	0.84	0.1	low.risk
Octocoral	uce-266976.phylip	NO	75	809	84	45.56	25.34	0.84	0.1	low.risk
Octocoral	uce-1091.phylip	NO	75	813	79	54.46	25.05	0.83	0.1	low.risk
Octocoral	uce-264784.phylip	NO	75	444	82	28.72	22.84	0.85	0.1	low.risk
Octocoral	uce-4903.phylip	NO	75	399	74	32.74	21.17	0.86	0.1	low.risk
Octocoral	uce-1748.phylip	NO	75	378	77	20.87	20.48	0.87	0.11	low.risk
Octocoral	uce-388.phylip	NO	75	363	72	22.83	19.96	0.87	0.11	low.risk
Octocoral	uce-1012.phylip	NO	75	969	89	56.63	28.71	0.83	0.11	low.risk
Octocoral	uce-16223.phylip	NO	75	339	71	23.98	20.02	0.86	0.11	low.risk
Octocoral	uce-1192.phylip	NO	75	368	84	28.66	22.08	0.86	0.1	low.risk
Octocoral	uce-4024.phylip	NO	75	325	75	23.06	20.74	0.86	0.1	low.risk
Octocoral	uce-266345.phylip	NO	75	474	78	34.74	22.93	0.85	0.1	low.risk
Octocoral	uce-262731.phylip	NO	75	300	79	20.94	20.87	0.87	0.1	low.risk
Octocoral	uce-262796.phylip	NO	75	796	81	31.92	24.79	0.84	0.1	low.risk
Octocoral	uce-266195.phylip	NO	75	346	76	26.58	21.16	0.86	0.1	low.risk
Octocoral	uce-263764.phylip	NO	75	507	87	28.19	23.28	0.85	0.09	low.risk
Octocoral	uce-1304.phylip	NO	75	571	71	34.72	21.49	0.85	0.1	low.risk
Octocoral	uce-280.phylip	NO	75	625	70	37.29	22.77	0.84	0.1	low.risk
Octocoral	uce-292747.phylip	NO	75	344	72	28.71	20.42	0.86	0.11	low.risk
Octocoral	uce-684.phylip	NO	75	437	90	29.59	22.84	0.86	0.09	low.risk
Octocoral	uce-286557.phylip	NO	75	360	78	22.69	21.11	0.86	0.1	low.risk
Octocoral	uce-289158.phylip	NO	75	478	75	31.08	22.09	0.85	0.1	low.risk
Octocoral	uce-265544.phylip	NO	75	594	83	37.4	24.7	0.84	0.1	low.risk
Octocoral	uce-1270.phylip	NO	75	528	80	40.75	23.05	0.85	0.1	low.risk
Octocoral	uce-291528.phylip	NO	75	512	80	35.25	23.29	0.85	0.1	low.risk
Octocoral	uce-271406.phylip	NO	75	311	75	26.74	20.43	0.87	0.11	low.risk
Octocoral	uce-291806.phylip	NO	75	387	70	31.36	20.87	0.85	0.11	low.risk
Octocoral	uce-1308.phylip	NO	75	748	71	44.2	24.9	0.83	0.11	low.risk
Octocoral	uce-288951.phylip	NO	75	296	76	20.98	20.53	0.87	0.11	low.risk
Octocoral	uce-964.phylip	NO	75	399	77	23.95	21.47	0.86	0.1	low.risk
Octocoral	uce-846.phylip	NO	75	471	81	32.47	22.28	0.86	0.1	low.risk
Octocoral	uce-292824.phylip	NO	75	425	74	29.33	20.82	0.86	0.1	low.risk
Octocoral	uce-292785.phylip	NO	75	378	71	30.05	20.78	0.86	0.1	low.risk
Octocoral	uce-26306.phylip	NO	75	966	91	45.82	26.51	0.84	0.09	low.risk
Octocoral	uce-286180.phylip	NO	75	653	91	38.34	24.99	0.84	0.09	low.risk
Octocoral	uce-29853.phylip	NO	75	375	78	28.27	21.68	0.86	0.1	low.risk
Octocoral	uce-1580.phylip	NO	75	301	80	22.67	20.78	0.87	0.1	low.risk
Octocoral	uce-1323.phylip	NO	75	406	70	27.57	20.99	0.85	0.1	low.risk
Octocoral	uce-271648.phylip	NO	75	388	78	28.06	21.88	0.86	0.1	low.risk
Octocoral	uce-1718.phylip	NO	75	619	86	31.49	24.1	0.85	0.09	low.risk
Octocoral	uce-293179.phylip	NO	75	434	72	27.28	21.51	0.85	0.1	low.risk
Octocoral	uce-291030.phylip	NO	75	514	72	34.15	21.22	0.85	0.1	low.risk
Octocoral	uce-1782.phylip	NO	75	474	85	24.83	22.08	0.86	0.1	low.risk
Octocoral	uce-106.phylip	NO	75	263	79	23.29	20.32	0.87	0.11	low.risk
Octocoral	uce-28585.phylip	NO	75	835	85	55.43	27.28	0.83	0.1	low.risk
Octocoral	uce-299.phylip	NO	75	730	85	36.56	25.05	0.84	0.09	low.risk
Octocoral	uce-809.phylip	NO	75	722	70	28.98	23.25	0.84	0.1	low.risk
Octocoral	uce-263684.phylip	NO	75	346	77	25.43	20.84	0.86	0.1	low.risk
Octocoral	uce-291949.phylip	NO	75	423	85	25.12	21.7	0.87	0.1	low.risk
Octocoral	uce-264822.phylip	NO	75	406	70	24.93	21.11	0.85	0.1	low.risk
Octocoral	uce-287373.phylip	NO	75	559	76	36.08	23.18	0.84	0.1	low.risk
Octocoral	uce-263949.phylip	NO	75	658	87	41.66	25.3	0.84	0.09	low.risk
Octocoral	uce-1763.phylip	NO	75	338	71	29.68	20.13	0.86	0.11	low.risk
Octocoral	uce-286523.phylip	NO	75	472	84	29.89	22.9	0.85	0.1	low.risk
Octocoral	uce-8227.phylip	NO	75	331	80	28.74	21.34	0.86	0.1	low.risk
Octocoral	uce-1031.phylip	NO	75	328	75	20.93	19.83	0.87	0.11	low.risk
Octocoral	uce-285541.phylip	NO	75	713	84	45	25.07	0.84	0.1	low.risk
Octocoral	uce-25.phylip	NO	75	412	70	28.66	20.67	0.86	0.11	low.risk
Octocoral	uce-283095.phylip	NO	75	810	93	38.67	27.27	0.83	0.09	low.risk
Octocoral	uce-380.phylip	NO	75	551	90	32.04	24.41	0.85	0.09	low.risk
Octocoral	uce-291657.phylip	NO	75	516	89	29.22	23.58	0.85	0.09	low.risk
Octocoral	uce-328.phylip	NO	75	463	88	26.95	23.65	0.85	0.09	low.risk
Octocoral	uce-1233.phylip	NO	75	539	87	32.03	23.24	0.85	0.09	low.risk
Octocoral	uce-291364.phylip	NO	75	336	70	26.04	19.82	0.86	0.11	low.risk
Octocoral	uce-293182.phylip	NO	75	400	74	24.21	21.25	0.86	0.1	low.risk
Octocoral	uce-293212.phylip	NO	75	349	70	20.31	19.16	0.87	0.11	low.risk
Octocoral	uce-260999.phylip	NO	75	372	79	31.87	21.75	0.86	0.1	low.risk
Octocoral	uce-292403.phylip	NO	75	340	85	28.66	21.65	0.87	0.1	low.risk
Octocoral	uce-1589.phylip	NO	75	751	89	41.31	25.89	0.84	0.09	low.risk
Octocoral	uce-1156.phylip	NO	75	305	84	23.55	21.41	0.87	0.1	low.risk
Octocoral	uce-293354.phylip	NO	75	721	83	38.12	23.96	0.84	0.1	low.risk
Octocoral	uce-1764.phylip	NO	75	549	82	26.56	22.73	0.85	0.1	low.risk
Octocoral	uce-265259.phylip	NO	75	517	84	35.85	23.87	0.85	0.09	low.risk
Octocoral	uce-261343.phylip	NO	75	804	74	41.29	25.43	0.83	0.11	low.risk
Octocoral	uce-29548.phylip	NO	75	445	72	24.8	20.11	0.86	0.11	low.risk
Octocoral	uce-264038.phylip	NO	75	308	88	27.79	21.84	0.87	0.1	low.risk
Octocoral	uce-285586.phylip	NO	75	390	86	22.89	22.65	0.86	0.1	low.risk
Octocoral	uce-1542.phylip	NO	75	655	75	48.27	23.96	0.84	0.1	low.risk
Octocoral	uce-288300.phylip	NO	75	1030	89	55.97	28.79	0.83	0.11	low.risk
Octocoral	uce-5750.phylip	NO	75	509	74	38.08	22.73	0.84	0.1	low.risk
Octocoral	uce-1680.phylip	NO	75	427	81	26.54	22.39	0.85	0.1	low.risk
Octocoral	uce-13385.phylip	NO	75	493	87	29.72	23.44	0.85	0.09	low.risk
Octocoral	uce-232.phylip	NO	75	787	72	42.32	23.11	0.84	0.1	low.risk
Octocoral	uce-292334.phylip	NO	75	346	75	22.26	21.05	0.86	0.1	low.risk
Octocoral	uce-285947.phylip	NO	75	313	73	23.31	20.42	0.86	0.11	low.risk
Octocoral	uce-291369.phylip	NO	75	413	77	25.57	20.96	0.86	0.1	low.risk
Octocoral	uce-561.phylip	NO	75	399	89	30.88	23.12	0.86	0.09	low.risk
Octocoral	uce-29180.phylip	NO	75	324	75	25.09	20.73	0.86	0.1	low.risk
Octocoral	uce-292291.phylip	NO	75	313	75	21.3	20.49	0.87	0.11	low.risk
Octocoral	uce-890.phylip	NO	75	389	77	25.85	21.76	0.86	0.1	low.risk
Octocoral	uce-291965.phylip	NO	75	335	84	24.51	21.89	0.86	0.1	low.risk
Octocoral	uce-406.phylip	NO	75	609	78	36.02	24.18	0.84	0.1	low.risk
Octocoral	uce-1137.phylip	NO	75	536	74	33.42	22.84	0.84	0.1	low.risk
Octocoral	uce-291856.phylip	NO	75	424	71	32.33	21.48	0.85	0.1	low.risk
Octocoral	uce-1374.phylip	NO	75	441	82	32.74	22.24	0.86	0.1	low.risk
Octocoral	uce-287495.phylip	NO	75	331	71	29.11	20.22	0.86	0.11	low.risk
Octocoral	uce-283568.phylip	NO	75	398	86	29.14	22.68	0.86	0.1	low.risk
Octocoral	uce-266165.phylip	NO	75	307	77	20.6	20.56	0.87	0.11	low.risk
Octocoral	uce-29234.phylip	NO	75	745	85	43.76	26.45	0.83	0.1	low.risk
Octocoral	uce-284593.phylip	NO	75	423	78	34.18	22.21	0.85	0.1	low.risk
Octocoral	uce-369.phylip	NO	75	576	78	33.84	23.62	0.84	0.1	low.risk
Octocoral	uce-7713.phylip	NO	75	665	83	43.29	25.43	0.83	0.1	low.risk
Octocoral	uce-445.phylip	NO	75	751	75	37.02	22.86	0.84	0.1	low.risk
Octocoral	uce-1388.phylip	NO	75	344	79	28.18	21.45	0.86	0.1	low.risk
Octocoral	uce-287581.phylip	NO	75	286	73	23.61	19.8	0.87	0.11	low.risk
Octocoral	uce-1695.phylip	NO	75	441	78	30.6	22	0.85	0.1	low.risk
Octocoral	uce-292925.phylip	NO	75	351	76	24.77	21.17	0.86	0.1	low.risk
Octocoral	uce-29637.phylip	NO	75	602	85	30.07	23.54	0.85	0.09	low.risk
Octocoral	uce-21925.phylip	NO	75	374	74	26.13	21.11	0.86	0.1	low.risk
Octocoral	uce-291166.phylip	NO	75	393	75	32.99	21.08	0.86	0.1	low.risk
Octocoral	uce-260689.phylip	NO	75	415	75	28.65	21.79	0.85	0.1	low.risk
Octocoral	uce-292927.phylip	NO	75	376	85	23	21.29	0.87	0.1	low.risk
Octocoral	uce-291648.phylip	NO	75	615	79	29.62	24.11	0.84	0.1	low.risk
Octocoral	uce-291573.phylip	NO	75	661	81	35.3	24.47	0.84	0.1	low.risk
Octocoral	uce-265564.phylip	NO	75	813	83	53.11	26.98	0.83	0.1	low.risk
Octocoral	uce-1672.phylip	NO	75	490	79	31.92	22.81	0.85	0.1	low.risk
Octocoral	uce-291683.phylip	NO	75	714	87	46.74	25.34	0.84	0.09	low.risk
Octocoral	uce-264474.phylip	NO	75	345	83	25.34	21.76	0.86	0.1	low.risk
Octocoral	uce-263708.phylip	NO	75	846	88	43.24	27.48	0.83	0.1	low.risk
Octocoral	uce-619.phylip	NO	75	856	86	40.12	24.51	0.84	0.09	low.risk
Octocoral	uce-1395.phylip	NO	75	879	85	40.44	25.48	0.84	0.1	low.risk
Octocoral	uce-291203.phylip	NO	75	434	72	31.63	20.89	0.86	0.1	low.risk
Octocoral	uce-716.phylip	NO	75	417	71	32.46	20.68	0.86	0.11	low.risk
Octocoral	uce-287960.phylip	NO	75	300	70	24.15	19.83	0.86	0.11	low.risk
Octocoral	uce-2885.phylip	NO	75	806	80	48.4	25.25	0.83	0.1	low.risk
Octocoral	uce-285662.phylip	NO	75	523	81	30.08	22.66	0.85	0.1	low.risk
Octocoral	uce-285817.phylip	NO	75	702	79	44.93	25.2	0.83	0.1	low.risk
Octocoral	uce-600.phylip	NO	75	421	77	24.39	20.93	0.86	0.1	low.risk
Octocoral	uce-239.phylip	NO	75	771	90	45.65	27.02	0.83	0.1	low.risk
Octocoral	uce-21935.phylip	NO	75	538	75	34.31	22.58	0.85	0.1	low.risk
Octocoral	uce-1274.phylip	NO	75	453	86	26.2	23.27	0.85	0.09	low.risk
Octocoral	uce-291713.phylip	NO	75	340	71	21	20	0.86	0.11	low.risk
Octocoral	uce-455.phylip	NO	75	298	74	25.82	20.31	0.87	0.11	low.risk
Octocoral	uce-657.phylip	NO	75	452	84	27.16	22.75	0.85	0.1	low.risk
Octocoral	uce-292490.phylip	NO	75	544	78	35.77	23.26	0.84	0.1	low.risk
Octocoral	uce-26959.phylip	NO	75	382	74	27.11	20.34	0.87	0.11	low.risk
Octocoral	uce-28899.phylip	NO	75	526	72	34.56	22.77	0.84	0.1	low.risk
Octocoral	uce-260921.phylip	NO	75	440	82	32.84	22.86	0.85	0.1	low.risk
Octocoral	uce-291126.phylip	NO	75	556	81	34.92	24.03	0.84	0.1	low.risk
Octocoral	uce-27119.phylip	NO	75	301	72	20.83	18.92	0.88	0.12	low.risk
Octocoral	uce-29693.phylip	NO	75	429	89	26.48	23.36	0.86	0.09	low.risk
Octocoral	uce-292095.phylip	NO	75	700	73	31.27	23.94	0.83	0.1	low.risk
Octocoral	uce-12161.phylip	NO	75	435	72	36.02	20.96	0.86	0.1	low.risk
Octocoral	uce-1095.phylip	NO	75	691	74	39.2	24.22	0.83	0.1	low.risk
Octocoral	uce-262783.phylip	NO	75	723	82	41.73	24.85	0.84	0.1	low.risk
Octocoral	uce-262904.phylip	NO	75	515	77	27.54	23.18	0.84	0.1	low.risk
Octocoral	uce-266067.phylip	NO	75	438	77	28.52	22.18	0.85	0.1	low.risk
Octocoral	uce-262569.phylip	NO	75	519	85	27.51	23.35	0.85	0.09	low.risk
Octocoral	uce-348.phylip	NO	75	370	81	23.45	21.52	0.86	0.1	low.risk
Octocoral	uce-317.phylip	NO	75	476	81	34.01	22.63	0.85	0.1	low.risk
Octocoral	uce-286398.phylip	NO	75	487	88	34.9	24.04	0.85	0.09	low.risk
Octocoral	uce-26753.phylip	NO	75	539	91	34.58	24.47	0.85	0.09	low.risk
Octocoral	uce-250.phylip	NO	75	494	81	33.34	22.87	0.85	0.1	low.risk
Octocoral	uce-15441.phylip	NO	75	493	70	34.09	19.51	0.87	0.11	low.risk
Octocoral	uce-29461.phylip	NO	75	548	83	35.05	23.95	0.84	0.1	low.risk
Octocoral	uce-620.phylip	NO	75	374	74	26.59	20.31	0.87	0.11	low.risk
Octocoral	uce-29763.phylip	NO	75	598	71	43.57	23.19	0.84	0.1	low.risk
Octocoral	uce-292017.phylip	NO	75	599	81	30.39	21.75	0.86	0.1	low.risk
Octocoral	uce-28625.phylip	NO	75	536	82	29.59	22.51	0.85	0.1	low.risk
Octocoral	uce-490.phylip	NO	75	843	77	51.67	26.21	0.83	0.11	low.risk
Octocoral	uce-806.phylip	NO	75	362	76	25.68	21.2	0.86	0.1	low.risk
Octocoral	uce-29826.phylip	NO	75	389	76	32.3	21.33	0.86	0.1	low.risk
Octocoral	uce-292764.phylip	NO	75	898	85	40.96	25.69	0.83	0.1	low.risk
Octocoral	uce-8535.phylip	NO	75	810	90	47.23	27.03	0.83	0.1	low.risk
Octocoral	uce-265753.phylip	NO	75	433	81	31.04	21.57	0.86	0.1	low.risk
Octocoral	uce-260502.phylip	NO	75	506	75	34.69	22.82	0.84	0.1	low.risk
Octocoral	uce-292973.phylip	NO	75	337	72	24.84	20.56	0.86	0.11	low.risk
Octocoral	uce-26931.phylip	NO	75	307	70	25.04	19.89	0.86	0.11	low.risk
Octocoral	uce-292472.phylip	NO	75	270	79	27.22	20.46	0.87	0.11	low.risk
Octocoral	uce-292325.phylip	NO	75	371	85	24.65	22.16	0.86	0.1	low.risk
Octocoral	uce-284308.phylip	NO	75	672	77	43.59	24.81	0.83	0.1	low.risk
Octocoral	uce-136.phylip	NO	75	313	70	23.56	19.3	0.87	0.11	low.risk
Octocoral	uce-1626.phylip	NO	75	593	83	31.35	23.48	0.85	0.1	low.risk
Octocoral	uce-29808.phylip	NO	75	346	72	21.71	19.69	0.87	0.11	low.risk
Octocoral	uce-282689.phylip	NO	75	589	90	25	24.48	0.85	0.09	low.risk
Octocoral	uce-1198.phylip	NO	75	372	73	24.19	20.89	0.86	0.1	low.risk
Octocoral	uce-286040.phylip	NO	75	960	89	55.76	26.75	0.83	0.1	low.risk
Octocoral	uce-291135.phylip	NO	75	990	76	54.03	25.6	0.83	0.1	low.risk
Octocoral	uce-331.phylip	NO	75	857	74	35.23	24.2	0.83	0.1	low.risk
Octocoral	uce-264073.phylip	NO	75	422	87	28.1	22.8	0.86	0.09	low.risk
Octocoral	uce-699.phylip	NO	75	510	84	32.24	23.53	0.85	0.09	low.risk
Octocoral	uce-283871.phylip	NO	75	705	75	40.14	25.06	0.83	0.1	low.risk
Octocoral	uce-4012.phylip	NO	75	256	74	22.4	19.38	0.88	0.11	low.risk
Octocoral	uce-292528.phylip	NO	75	394	76	25.51	20.72	0.86	0.1	low.risk
Octocoral	uce-289103.phylip	NO	75	378	83	31.15	22.17	0.86	0.1	low.risk
Octocoral	uce-285632.phylip	NO	75	595	83	30.58	24.49	0.84	0.1	low.risk
Octocoral	uce-5585.phylip	NO	75	553	85	33.68	24.25	0.84	0.09	low.risk
Octocoral	uce-1778.phylip	NO	75	454	81	37.08	22.87	0.85	0.1	low.risk
Octocoral	uce-288628.phylip	NO	75	473	78	28.64	22.08	0.85	0.1	low.risk
Octocoral	uce-261398.phylip	NO	75	425	75	33.46	21.99	0.85	0.1	low.risk
Octocoral	uce-29888.phylip	NO	75	548	72	33.3	22.88	0.84	0.1	low.risk
Octocoral	uce-292014.phylip	NO	75	1096	85	45.65	28.18	0.82	0.11	low.risk
Octocoral	uce-291584.phylip	NO	75	419	75	31.85	21.92	0.85	0.1	low.risk
Octocoral	uce-263679.phylip	NO	75	883	89	42.66	27.1	0.83	0.1	low.risk
Octocoral	uce-29466.phylip	NO	75	485	84	32.86	22.77	0.85	0.1	low.risk
Octocoral	uce-14867.phylip	NO	75	690	88	41.71	25.31	0.84	0.09	low.risk
Octocoral	uce-12153.phylip	NO	75	578	78	42.2	23.58	0.84	0.1	low.risk
Octocoral	uce-291244.phylip	NO	75	589	80	30.61	22.43	0.85	0.1	low.risk
Octocoral	uce-293376.phylip	NO	75	542	73	29.8	22.4	0.84	0.1	low.risk
Octocoral	uce-73.phylip	NO	75	533	84	39.23	23.06	0.85	0.1	low.risk
Octocoral	uce-824.phylip	NO	75	419	84	31.81	22.9	0.85	0.1	low.risk
Octocoral	uce-266942.phylip	NO	75	376	81	20.75	20.7	0.87	0.1	low.risk
Octocoral	uce-29407.phylip	NO	75	465	80	30.88	23.04	0.85	0.1	low.risk
Octocoral	uce-722.phylip	NO	75	555	76	34.68	21.86	0.85	0.1	low.risk
Octocoral	uce-350.phylip	NO	75	468	82	24.5	21.98	0.86	0.1	low.risk
Octocoral	uce-292913.phylip	NO	75	848	85	40.45	25.44	0.84	0.1	low.risk
Octocoral	uce-566.phylip	NO	75	610	89	29.38	24.74	0.84	0.09	low.risk
Octocoral	uce-8026.phylip	NO	75	391	83	24.4	22.2	0.86	0.1	low.risk
Octocoral	uce-29727.phylip	NO	75	434	73	27.59	21.9	0.85	0.1	low.risk
Octocoral	uce-28804.phylip	NO	75	428	70	26.89	21.26	0.85	0.1	low.risk
Octocoral	uce-266185.phylip	NO	75	836	87	52.01	26.96	0.83	0.1	low.risk
Octocoral	uce-291541.phylip	NO	75	434	73	26	21.81	0.85	0.1	low.risk
Octocoral	uce-291536.phylip	NO	75	427	76	32.02	21.93	0.85	0.1	low.risk
Octocoral	uce-111.phylip	NO	75	279	70	19.29	18.51	0.88	0.12	low.risk
Octocoral	uce-112.phylip	NO	75	247	77	20.11	19.78	0.88	0.11	low.risk
Octocoral	uce-291968.phylip	NO	75	407	71	31.56	20.63	0.86	0.11	low.risk
Octocoral	uce-12668.phylip	YES	75	144	87	15.89	18.36	0.92	0.13	high.risk
Octocoral	uce-12138.phylip	YES	75	186	78	16.69	17.96	0.91	0.13	high.risk
Octocoral	uce-1043.phylip	YES	75	233	79	15	18.4	0.9	0.12	high.risk
Octocoral	uce-289463.phylip	YES	75	158	74	16.14	17.93	0.9	0.13	high.risk
Octocoral	uce-286893.phylip	YES	75	173	82	15.16	18.16	0.91	0.13	high.risk
Octocoral	uce-291431.phylip	YES	75	233	82	18.86	19.61	0.89	0.11	high.risk
Octocoral	uce-8391.phylip	YES	75	137	82	18.49	18.78	0.9	0.12	high.risk
Octocoral	uce-289771.phylip	YES	75	158	78	18	18.71	0.89	0.12	high.risk
Octocoral	uce-812.phylip	YES	75	145	88	17.29	18.58	0.92	0.13	high.risk
Octocoral	uce-2558.phylip	YES	75	140	78	14.1	17	0.92	0.14	high.risk
Octocoral	uce-1775.phylip	YES	75	108	83	11.02	17.24	0.93	0.15	high.risk
Octocoral	uce-292950.phylip	YES	75	104	85	13.79	18.08	0.92	0.13	high.risk
Octocoral	uce-287507.phylip	YES	75	225	81	16.51	18.25	0.91	0.13	high.risk
Octocoral	uce-1697.phylip	YES	75	153	73	15.66	17.62	0.9	0.13	high.risk
Octocoral	uce-1210.phylip	YES	75	91	70	9.82	15.94	0.92	0.15	high.risk
Octocoral	uce-291089.phylip	YES	75	85	75	16.89	16.96	0.92	0.14	high.risk
Octocoral	uce-1325.phylip	YES	75	138	82	13.05	17.78	0.92	0.14	high.risk
Octocoral	uce-934.phylip	YES	75	169	84	17.98	17.98	0.92	0.13	high.risk
Octocoral	uce-15635.phylip	YES	75	132	81	12.22	18.19	0.91	0.13	high.risk
Octocoral	uce-29939.phylip	YES	75	108	75	13.68	17.24	0.91	0.14	high.risk
Octocoral	uce-877.phylip	YES	75	136	78	17.22	17.96	0.91	0.13	high.risk
Octocoral	uce-29745.phylip	YES	75	152	70	15.01	17.13	0.9	0.13	high.risk
Octocoral	uce-292336.phylip	YES	75	107	75	12.82	17.22	0.91	0.14	high.risk
Octocoral	uce-426.phylip	YES	75	109	89	14.49	18.83	0.91	0.13	high.risk
Octocoral	uce-265761.phylip	YES	75	153	86	18.36	19.44	0.9	0.12	high.risk
Octocoral	uce-6152.phylip	YES	75	187	72	15.25	17.9	0.89	0.13	high.risk
Octocoral	uce-969.phylip	YES	75	256	82	15.86	18.9	0.9	0.12	high.risk
Octocoral	uce-7844.phylip	YES	75	159	76	16.57	18.42	0.89	0.12	high.risk
Octocoral	uce-1208.phylip	YES	75	116	75	14.57	17.28	0.91	0.14	high.risk
Octocoral	uce-29557.phylip	YES	75	113	71	11.42	16.04	0.93	0.15	high.risk
Octocoral	uce-811.phylip	YES	75	140	83	15.55	17.94	0.92	0.13	high.risk
Octocoral	uce-9389.phylip	YES	75	148	81	18.15	18.45	0.9	0.13	high.risk
Octocoral	uce-28567.phylip	YES	75	100	78	13.22	17.44	0.92	0.14	high.risk
Octocoral	uce-27463.phylip	YES	75	118	72	8.89	15.83	0.93	0.16	high.risk
Octocoral	uce-347.phylip	YES	75	174	76	13.68	17.26	0.91	0.14	high.risk
Octocoral	uce-293271.phylip	YES	75	131	76	12.11	17.05	0.92	0.14	high.risk
Octocoral	uce-1179.phylip	YES	75	150	72	15.74	16.46	0.92	0.15	high.risk
Octocoral	uce-1197.phylip	YES	75	115	74	13.9	16.41	0.93	0.15	high.risk
Octocoral	uce-283144.phylip	YES	75	117	73	17.27	17.32	0.91	0.13	high.risk
Octocoral	uce-293380.phylip	YES	75	160	81	18.89	19.03	0.9	0.12	high.risk
Octocoral	uce-282996.phylip	YES	75	102	71	16.29	16.88	0.91	0.14	high.risk
Octocoral	uce-292942.phylip	YES	75	93	73	16.59	17.03	0.91	0.14	high.risk
Octocoral	uce-282523.phylip	YES	75	97	73	14.33	16.81	0.92	0.14	high.risk
Octocoral	uce-2284.phylip	YES	75	200	86	14.98	18.9	0.91	0.12	high.risk
Octocoral	uce-460.phylip	YES	75	320	80	18.71	19.48	0.89	0.11	high.risk
Octocoral	uce-615.phylip	YES	75	201	73	14.1	18.05	0.89	0.12	high.risk
Octocoral	uce-8637.phylip	YES	75	184	86	18.53	18.94	0.91	0.12	high.risk
Octocoral	uce-1155.phylip	YES	75	113	71	15.67	15.99	0.93	0.15	high.risk
Octocoral	uce-28380.phylip	YES	75	257	82	18.68	19.28	0.89	0.12	high.risk
Octocoral	uce-292644.phylip	YES	75	147	75	13.68	17.87	0.9	0.13	high.risk
Octocoral	uce-291601.phylip	YES	75	151	78	18.17	18.53	0.9	0.12	high.risk
Octocoral	uce-52.phylip	YES	75	106	77	12.79	16.85	0.93	0.15	high.risk
Octocoral	uce-574.phylip	YES	75	195	74	17.29	17.38	0.91	0.13	high.risk
Octocoral	uce-494.phylip	YES	75	240	86	18.99	19.12	0.9	0.12	high.risk
Octocoral	uce-261350.phylip	YES	75	138	77	16.67	17.05	0.92	0.14	high.risk
Octocoral	uce-1020.phylip	YES	75	134	85	18.5	18.78	0.91	0.12	high.risk
Octocoral	uce-442.phylip	YES	75	140	73	15.2	16.62	0.92	0.14	high.risk
Octocoral	uce-291549.phylip	YES	75	103	72	14.04	15.93	0.93	0.15	high.risk
Octocoral	uce-29257.phylip	YES	75	138	75	14.41	17.06	0.92	0.14	high.risk
Octocoral	uce-291453.phylip	YES	75	89	75	13.57	17.08	0.92	0.14	high.risk
Octocoral	uce-286368.phylip	YES	75	210	73	14.83	17.71	0.9	0.13	high.risk
Octocoral	uce-555.phylip	YES	75	201	81	18.16	19.24	0.89	0.12	high.risk
Octocoral	uce-284045.phylip	YES	75	273	84	16.21	19.09	0.9	0.12	high.risk
Octocoral	uce-1100.phylip	YES	75	193	84	16.73	18.42	0.91	0.13	high.risk
Octocoral	uce-29477.phylip	YES	75	120	73	15.71	17.45	0.9	0.13	high.risk
Octocoral	uce-897.phylip	YES	75	117	79	16.81	17.4	0.92	0.14	high.risk
Octocoral	uce-29898.phylip	YES	75	196	85	18.88	19.95	0.89	0.11	high.risk
Octocoral	uce-291455.phylip	YES	75	162	82	17.72	18.06	0.91	0.13	high.risk
Octocoral	uce-15796.phylip	YES	75	167	84	18.54	19.41	0.89	0.12	high.risk
Octocoral	uce-454.phylip	YES	75	110	81	15.12	17.65	0.92	0.14	high.risk
Octocoral	uce-10004.phylip	YES	75	120	84	12.14	18.23	0.91	0.13	high.risk
Octocoral	uce-9863.phylip	YES	75	169	76	13.95	17.38	0.91	0.14	high.risk
Octocoral	uce-402.phylip	YES	75	150	78	17.38	18.02	0.91	0.13	high.risk
Octocoral	uce-29152.phylip	YES	75	165	78	15.63	18.16	0.9	0.13	high.risk
Octocoral	uce-291568.phylip	YES	75	103	73	15.63	17.03	0.91	0.14	high.risk
Octocoral	uce-291466.phylip	YES	75	155	76	17.18	18.47	0.89	0.12	high.risk
Octocoral	uce-29292.phylip	YES	75	175	85	12.92	19.19	0.9	0.12	high.risk
Octocoral	uce-272130.phylip	YES	75	136	77	15.98	17.24	0.92	0.14	high.risk
Octocoral	uce-45.phylip	YES	75	190	92	20.05	20.29	0.9	0.11	high.risk
Octocoral	uce-27901.phylip	YES	75	205	74	16.74	17.07	0.91	0.14	high.risk
Octocoral	uce-292857.phylip	YES	75	161	83	15.34	18.02	0.92	0.13	high.risk
Octocoral	uce-1267.phylip	YES	75	136	79	12.64	17.24	0.92	0.14	high.risk
Octocoral	uce-27754.phylip	YES	75	151	70	14.88	16.15	0.92	0.15	high.risk
Octocoral	uce-282080.phylip	YES	75	124	76	12.96	16.98	0.92	0.14	high.risk
Octocoral	uce-293377.phylip	YES	75	137	84	17.31	18.93	0.9	0.12	high.risk
Octocoral	uce-291944.phylip	YES	75	93	70	12.51	16.06	0.92	0.15	high.risk
Octocoral	uce-1112.phylip	YES	75	94	83	12.16	17.69	0.92	0.14	high.risk
Octocoral	uce-293128.phylip	YES	75	176	81	18.39	18.8	0.9	0.12	high.risk
Octocoral	uce-266812.phylip	YES	75	168	76	17.43	18.56	0.89	0.12	high.risk
Octocoral	uce-266519.phylip	YES	75	193	82	15.82	18.53	0.91	0.12	high.risk
Octocoral	uce-286335.phylip	YES	75	238	91	19.15	20.45	0.89	0.11	high.risk
Octocoral	uce-292682.phylip	YES	75	114	80	16.38	17.44	0.92	0.14	high.risk
Octocoral	uce-262818.phylip	YES	75	114	70	12.82	16.81	0.91	0.14	high.risk
Octocoral	uce-265032.phylip	YES	75	126	80	15.54	18.27	0.91	0.13	high.risk
Octocoral	uce-1025.phylip	YES	75	180	81	18.63	19.34	0.89	0.12	high.risk
Octocoral	uce-29273.phylip	YES	75	125	79	17.97	18	0.91	0.13	high.risk
Octocoral	uce-476.phylip	YES	75	153	88	17.64	18.89	0.91	0.12	high.risk
Octocoral	uce-1287.phylip	YES	75	167	72	17.11	17.46	0.9	0.13	high.risk
Octocoral	uce-293196.phylip	YES	75	107	81	18.1	18.11	0.91	0.13	high.risk
Octocoral	uce-263278.phylip	YES	75	142	82	16.51	18.59	0.9	0.12	high.risk
Octocoral	uce-99.phylip	YES	75	227	76	17.23	18.8	0.89	0.12	high.risk
Octocoral	uce-287467.phylip	YES	75	208	82	15.79	18.42	0.91	0.13	high.risk
Octocoral	uce-282000.phylip	YES	75	154	83	13.88	18.99	0.9	0.12	high.risk
Octocoral	uce-29334.phylip	YES	75	106	79	9.06	17.29	0.92	0.14	high.risk
Octocoral	uce-1480.phylip	YES	75	138	86	16.09	18.3	0.92	0.13	high.risk
Octocoral	uce-291694.phylip	YES	75	142	75	17.09	18.09	0.9	0.13	high.risk
Octocoral	uce-291031.phylip	YES	75	202	86	15.23	19.61	0.9	0.11	high.risk
Octocoral	uce-292808.phylip	YES	75	110	76	17.06	17.21	0.92	0.14	high.risk
Octocoral	uce-28264.phylip	YES	75	132	72	12.89	17.15	0.91	0.13	high.risk
Octocoral	uce-1647.phylip	YES	75	188	83	18.14	18.36	0.91	0.13	high.risk
Octocoral	uce-10802.phylip	YES	75	178	85	14.13	18.48	0.91	0.13	high.risk
Octocoral	uce-292129.phylip	YES	75	230	84	18.65	19.02	0.9	0.12	high.risk
Octocoral	uce-29315.phylip	YES	75	161	73	14.13	17.4	0.91	0.13	high.risk
Octocoral	uce-289423.phylip	YES	75	113	84	12.74	18.11	0.92	0.13	high.risk
Octocoral	uce-8008.phylip	YES	75	189	71	14.38	18.11	0.89	0.12	high.risk
Octocoral	uce-1271.phylip	YES	75	219	70	16.79	17.62	0.89	0.13	high.risk
Octocoral	uce-261228.phylip	YES	75	137	81	16.58	17.39	0.92	0.14	high.risk
Octocoral	uce-77.phylip	YES	75	145	81	13.97	18.19	0.91	0.13	high.risk
Octocoral	uce-435.phylip	YES	75	167	80	17.05	17.67	0.92	0.14	high.risk
Octocoral	uce-262341.phylip	YES	75	297	83	16.47	20.07	0.88	0.11	high.risk
Octocoral	uce-260821.phylip	YES	75	208	78	17.5	18.71	0.89	0.12	high.risk
[truncated: 3,680 more rows]
